# Supplementary material for: Fusobacterium nucleatum induces invasive growth and angiogenic responses in malignant oral keratinocytes that are cell line- and bacterial strain-specific
Source: Front Cell Infect Microbiol. 2024 Sep 2;14:1417946. doi: 10.3389/fcimb.2024.1417946 (PMC11402903; doi:10.3389/fcimb.2024.1417946)
Supplement: Supplementary Table S1 — Differentially expressed genes in F. nucleatum infected H357 cells compared to uninfected cells identified using DeSeq2 (p <0.05). [file Table1.xlsx]

## Sheet: Table S1
Table S1. Differentially expressed genes in F. nucleatum infected H357 cells compared to uninfected cells identified using DeSeq2 ( p <0.05)
gene_id	H357_WT_1	H357_WT_2	H357_WT_3	H357_c_1	H357_c_2	H357_c_3	H357WT	H357cont	log2FoldChange	pvalue	padj	gene_name	gene_chr	gene_start	gene_end	gene_strand	gene_length	gene_biotype	gene_description	tf_family	H357_WT_1_count	H357_WT_2_count	H357_WT_3_count	H357_c_1_count	H357_c_2_count	H357_c_3_count	H357_WT_1_fpkm	H357_WT_2_fpkm	H357_WT_3_fpkm	H357_c_1_fpkm	H357_c_2_fpkm	H357_c_3_fpkm
ENSG00000163661	7061.41	7537.86	8400.47	2011.66	1920.16	1882.93	7666.58	1938.25	1.98412	3.19e-233	4.55e-229	PTX3	3	157436789	157443628	+	1940	protein_coding	pentraxin 3 [Source:HGNC Symbol;Acc:HGNC:9692]	-	6823	6994	7937	1994	2131	2064	207.156	222.265	248.96	59.044	56.5375	55.0777
ENSG00000105939	8862.21	7861.19	7953.83	3073.98	2881.59	2910.15	8225.74	2955.24	1.47726	5.61e-166	4e-162	ZC3HAV1	7	139043520	139109719	-	8235	protein_coding	zinc finger CCCH-type containing, antiviral 1 [Source:HGNC Symbol;Acc:HGNC:23721]	-	8563	7294	7515	3047	3198	3190	61.2472	54.6071	55.5316	21.255	19.988	20.0537
ENSG00000023445	13310.4	12682	13422.5	5929.05	6226.33	6129.57	13138.3	6094.98	1.10794	6.12e-157	2.91e-153	BIRC3	11	102317450	102339403	+	7518	protein_coding	baculoviral IAP repeat containing 3 [Source:HGNC Symbol;Acc:HGNC:591]	-	12861	11767	12682	5877	6910	6719	100.762	96.4962	102.65	44.9062	47.3075	46.2669
ENSG00000123610	2300.68	2004.64	2514.74	450.959	349.611	401.4	2273.35	400.657	2.50664	1.62e-152	5.78e-149	TNFAIP6	2	151357592	151380048	+	1579	protein_coding	TNF alpha induced protein 6 [Source:HGNC Symbol;Acc:HGNC:11898]	-	2223	1860	2376	447	388	440	82.9242	72.6236	91.567	16.2622	12.6475	14.4258
ENSG00000115008	13633.3	12734.8	14258.7	5766.62	5697.41	5372.38	13542.3	5612.13	1.271	7.64e-150	2.18e-146	IL1A	2	112773915	112784590	-	2124	protein_coding	interleukin 1 alpha [Source:HGNC Symbol;Acc:HGNC:5991]	-	13173	11816	13472	5716	6323	5889	365.304	342.975	385.969	154.593	153.223	143.534
ENSG00000119508	937.658	799.699	1037.23	131.151	98.2156	114.034	924.861	114.467	3.01848	1.61e-114	3.82e-111	NR4A3	9	99821855	99866891	+	6314	protein_coding	nuclear receptor subfamily 4 group A member 3 [Source:HGNC Symbol;Acc:HGNC:7982]	NGFIB-like	906	742	980	130	109	125	8.45177	7.24513	9.44487	1.18275	0.888539	1.02488
ENSG00000118503	18292.6	17725.9	19095.5	9746.56	9228.66	9089.89	18371.4	9355.04	0.973813	3.44e-113	7.01e-110	TNFAIP3	6	137867188	137883312	+	5051	protein_coding	TNF alpha induced protein 3 [Source:HGNC Symbol;Acc:HGNC:11896]	-	17675	16447	18042	9661	10242	9964	206.113	200.75	217.361	109.875	104.367	102.123
ENSG00000112096	21543.4	19934.3	23016.9	9706.2	8500.6	8946.67	21498.2	9051.16	1.24824	1.01e-111	1.8e-108	SOD2	6	159669057	159745186	-	16493	protein_coding	superoxide dismutase 2 [Source:HGNC Symbol;Acc:HGNC:11180]	-	20816	18496	21747	9621	9434	9807	74.3398	69.1393	80.2369	33.5099	29.4409	30.7825
ENSG00000173391	15575.9	14506.7	16931.1	6990.36	7000.34	6443.39	15671.2	6811.36	1.20219	3.04e-108	4.82e-105	OLR1	12	10158301	10172138	-	3057	protein_coding	oxidized low density lipoprotein receptor 1 [Source:HGNC Symbol;Acc:HGNC:8133]	-	15050	13460	15997	6929	7769	7063	289.978	271.454	318.433	130.205	130.805	119.608
ENSG00000135114	4040.42	3449.91	3776.35	1155.14	939.806	1248.9	3755.56	1114.62	1.753	3.34e-98	4.76e-95	OASL	12	121019111	121039242	-	3517	protein_coding	2'-5'-oligoadenylate synthetase like [Source:HGNC Symbol;Acc:HGNC:8090]	-	3904	3201	3568	1145	1043	1369	65.3825	56.1126	61.7344	18.7019	15.2639	20.1511
ENSG00000117226	6268.65	5924.45	6111.16	3159.74	3051.89	3176.54	6101.42	3129.39	0.963446	3.05e-97	3.96e-94	GBP3	1	89006666	89022894	-	4297	protein_coding	guanylate binding protein 3 [Source:HGNC Symbol;Acc:HGNC:4184]	-	6057	5497	5774	3132	3387	3482	83.0264	78.8691	81.7685	41.8706	40.57	41.9499
ENSG00000107201	6239.67	5435.15	5715.32	2284.05	1913.85	2326.3	5796.71	2174.73	1.41485	7.61e-93	9.05e-90	DDX58	9	32455705	32526324	-	4353	protein_coding	DExD/H-box helicase 58 [Source:HGNC Symbol;Acc:HGNC:19102]	-	6029	5043	5400	2264	2124	2550	81.5794	71.4245	75.4883	29.8772	25.1143	30.3263
ENSG00000125347	4617.91	4508.27	4722.55	2273.96	2039.1	2268.82	4616.25	2193.96	1.07362	6.08e-86	6.68e-83	IRF1	5	132481609	132490798	-	7799	protein_coding	interferon regulatory factor 1 [Source:HGNC Symbol;Acc:HGNC:6116]	IRF	4462	4183	4462	2254	2263	2487	33.6988	33.0671	34.8149	16.6023	14.9348	16.5084
ENSG00000100906	5097.09	5161.4	5554.45	2715.84	2595.05	2662.93	5270.98	2657.94	0.987964	2.01e-84	2.05e-81	NFKBIA	14	35401511	35404749	-	2373	protein_coding	NFKB inhibitor alpha [Source:HGNC Symbol;Acc:HGNC:7797]	-	4925	4789	5248	2692	2880	2919	122.245	124.421	134.577	65.1673	62.4668	63.6802
ENSG00000117228	26872.3	24344.5	26264	14291.5	12837.4	14194.1	25826.9	13774.3	0.907004	2.95e-75	2.81e-72	GBP1	1	89052319	89065360	-	4992	protein_coding	guanylate binding protein 1 [Source:HGNC Symbol;Acc:HGNC:4182]	-	25965	22588	24815	14166	14247	15559	306.364	278.965	302.492	163.014	146.894	161.352
ENSG00000124201	15756	14017.4	14219.5	8068.83	7477	7811.8	14664.3	7785.88	0.913558	4.24e-75	3.78e-72	ZNFX1	20	49237946	49278426	-	9340	protein_coding	zinc finger NFX1-type containing 1 [Source:HGNC Symbol;Acc:HGNC:29271]	-	15224	13006	13435	7998	8298	8563	96.0076	85.8506	87.5317	49.1912	45.7279	47.4621
ENSG00000003989	2685.68	2527.35	2834.38	1026.01	1190.3	1139.43	2682.47	1118.58	1.26094	9.95e-75	8.35e-72	SLC7A2	8	17497088	17570573	+	7905	protein_coding	solute carrier family 7 member 2 [Source:HGNC Symbol;Acc:HGNC:11060]	-	2595	2345	2678	1017	1321	1249	19.3357	18.2889	20.615	7.39047	8.60113	8.17953
ENSG00000124882	5840.18	5389.88	6195.84	2986.21	2814.01	2880.05	5808.63	2893.42	1.00573	2.44e-73	1.94e-70	EREG	4	74365143	74388751	+	5717	protein_coding	epiregulin [Source:HGNC Symbol;Acc:HGNC:3443]	-	5643	5001	5854	2960	3123	3157	58.1388	53.9306	62.3102	29.7424	28.1163	28.5874
ENSG00000205413	19727	17554.6	16890.9	8877.93	8624.95	9567.01	18057.5	9023.3	1.00088	3.66e-72	2.75e-69	SAMD9	7	93099513	93118023	-	6855	protein_coding	sterile alpha motif domain containing 9 [Source:HGNC Symbol;Acc:HGNC:1348]	-	19061	16288	15959	8800	9572	10487	163.78	146.49	141.668	73.7442	71.8704	79.1976
ENSG00000141682	6511.86	6445.01	6764.19	3871.99	3785.36	3716.6	6573.69	3791.32	0.794192	8.83e-72	6.3e-69	PMAIP1	18	59899948	59904306	+	2235	protein_coding	phorbol-12-myristate-13-acetate-induced protein 1 [Source:HGNC Symbol;Acc:HGNC:9108]	-	6292	5980	6391	3838	4201	4074	165.819	164.957	174.007	98.6461	96.7453	94.3651
ENSG00000115267	4634.47	3891.79	3948.87	1768.52	1601.18	1861.04	4158.38	1743.58	1.25426	1.08e-68	7.36e-66	IFIH1	2	162267079	162318703	-	5108	protein_coding	interferon induced with helicase C domain 1 [Source:HGNC Symbol;Acc:HGNC:18873]	-	4478	3611	3731	1753	1777	2040	51.6365	43.5836	44.4477	19.7144	17.9057	20.6751
ENSG00000111912	4091.13	3803.42	3862.08	2046.97	1785.9	1949.53	3918.87	1927.47	1.02446	6.47e-67	4.2e-64	NCOA7	6	125781161	125932030	+	7820	protein_coding	nuclear receptor coactivator 7 [Source:HGNC Symbol;Acc:HGNC:21081]	-	3953	3529	3649	2029	1982	2137	29.7745	27.8222	28.395	14.9049	13.0452	14.147
ENSG00000108691	1181.9	943.041	1285.95	304.675	221.661	225.332	1136.96	250.556	2.1854	2.12e-66	1.32e-63	CCL2	17	34255218	34257203	+	1986	protein_coding	C-C motif chemokine ligand 2 [Source:HGNC Symbol;Acc:HGNC:10618]	-	1142	875	1215	302	246	247	33.8697	27.1629	37.2282	8.73535	6.37545	6.43851
ENSG00000182393	351.88	296.384	422.299	12.1063	23.4276	20.07	356.855	18.5346	4.25392	2.53e-65	1.5e-62	IFNL1	19	39296325	39298673	+	857	protein_coding	interferon lambda 1 [Source:HGNC Symbol;Acc:HGNC:18363]	-	340	275	399	12	26	22	23.368	19.7833	28.3313	0.804365	1.56152	1.32895
ENSG00000090339	14491.3	14299.7	16498.2	8287.75	7480.6	7474.26	15096.4	7747.54	0.962585	1.34e-64	7.64e-62	ICAM1	19	10270835	10286615	+	3706	protein_coding	intercellular adhesion molecule 1 [Source:HGNC Symbol;Acc:HGNC:5344]	-	14002	13268	15588	8215	8302	8193	222.54	220.723	255.953	127.337	115.301	114.447
ENSG00000073756	2837.81	2672.85	3511.75	1166.24	989.364	1052.76	3007.47	1069.46	1.49243	2.6e-64	1.43e-61	PTGS2	1	186671791	186680427	-	5269	protein_coding	prostaglandin-endoperoxide synthase 2 [Source:HGNC Symbol;Acc:HGNC:9605]	-	2742	2480	3318	1156	1098	1154	30.6523	29.0182	38.3197	12.6032	10.7258	11.3382
ENSG00000184371	3111.04	2850.68	3201.64	1524.38	1367.81	1459.64	3054.45	1450.61	1.07495	5.01e-64	2.65e-61	CSF1	1	109910242	109930992	+	5418	protein_coding	colony stimulating factor 1 [Source:HGNC Symbol;Acc:HGNC:2432]	-	3006	2645	3025	1511	1518	1600	32.6794	30.0977	33.9751	16.0206	14.4207	15.2879
ENSG00000221963	4700.71	4453.31	4466.42	2594.78	2440.97	2576.26	4540.15	2537.34	0.839757	1.44e-62	7.32e-60	APOL6	22	35648395	35668409	+	10121	protein_coding	apolipoprotein L6 [Source:HGNC Symbol;Acc:HGNC:14870]	-	4542	4132	4220	2572	2709	2824	26.4331	25.17	25.3725	14.5982	13.7765	14.4447
ENSG00000070961	11856.3	11282	12405.4	7046.86	7158.02	6609.42	11847.9	6938.1	0.772093	7.65e-60	3.77e-57	ATP2B1	12	89588049	89709300	-	9493	protein_coding	ATPase plasma membrane Ca2+ transporting 1 [Source:HGNC Symbol;Acc:HGNC:814]	-	11456	10468	11721	6985	7944	7245	71.081	67.984	75.1339	42.2684	43.0715	39.5096
ENSG00000168685	4252.58	4006.04	4375.4	2291.11	2443.68	2262.44	4211.34	2332.41	0.852314	2.43e-55	1.16e-52	IL7R	5	35852695	35879603	+	6060	protein_coding	interleukin 7 receptor [Source:HGNC Symbol;Acc:HGNC:6024]	-	4109	3717	4134	2271	2712	2480	39.9381	37.8152	41.5119	21.5277	23.0341	21.1859
ENSG00000162645	3202.11	2794.63	3168.83	1484.03	1167.77	1279.01	3055.19	1310.27	1.2226	2.39e-54	1.1e-51	GBP2	1	89106132	89150456	-	6276	protein_coding	guanylate binding protein 2 [Source:HGNC Symbol;Acc:HGNC:4183]	-	3094	2593	2994	1471	1296	1402	29.0376	25.4722	29.0298	13.4643	10.6286	11.5647
ENSG00000185479	3145.19	2817.27	3474.71	1500.17	1369.61	1278.1	3145.72	1382.63	1.18671	3.05e-54	1.36e-51	KRT6B	12	52446651	52452126	-	2282	protein_coding	keratin 6B [Source:HGNC Symbol;Acc:HGNC:6444]	-	3039	2614	3283	1487	1520	1401	78.4402	70.6215	87.5447	37.4324	34.2833	31.7827
ENSG00000069020	2299.64	2143.67	2425.84	1102.68	1108.3	966.098	2289.72	1059.03	1.1129	5.4e-54	2.33e-51	MAST4	5	66596361	67169595	+	14675	protein_coding	microtubule associated serine/threonine kinase family member 4 [Source:HGNC Symbol;Acc:HGNC:19037]	-	2222	1989	2292	1093	1230	1059	8.91846	8.3561	9.5041	4.27853	4.31402	3.73582
ENSG00000158470	5388.95	5191.57	5398.87	3220.27	3269.05	3355.34	5326.46	3281.55	0.698681	8.62e-53	3.62e-50	B4GALT5	20	49632945	49713878	-	4722	protein_coding	beta-1,4-galactosyltransferase 5 [Source:HGNC Symbol;Acc:HGNC:928]	-	5207	4817	5101	3192	3628	3678	64.9509	62.8923	65.7361	38.832	39.5454	40.3231
ENSG00000115009	1438.57	1555.21	1895.58	638.606	565.866	540.978	1629.79	581.817	1.48703	1.09e-51	4.44e-49	CCL20	2	227805739	227817564	+	1594	protein_coding	C-C motif chemokine ligand 20 [Source:HGNC Symbol;Acc:HGNC:10619]	-	1390	1443	1791	633	628	593	51.363	55.8116	68.3725	22.8122	20.278	19.259
ENSG00000271503	696.516	590.613	788.503	185.63	180.212	199.788	691.878	188.543	1.87565	1.09e-49	4.32e-47	CCL5	17	35871491	35880793	-	1512	protein_coding	C-C motif chemokine ligand 5 [Source:HGNC Symbol;Acc:HGNC:10632]	-	673	548	745	184	200	219	26.2173	22.3447	29.9833	6.99067	6.80821	7.49826
ENSG00000169242	2200.29	2077.92	2548.61	1077.46	936.202	987.08	2275.61	1000.25	1.18674	1.28e-49	4.95e-47	EFNA1	1	155127460	155134857	+	2539	protein_coding	ephrin A1 [Source:HGNC Symbol;Acc:HGNC:3221]	-	2126	1928	2408	1068	1039	1082	49.3202	46.8156	57.7123	24.1636	21.0624	22.0614
ENSG00000145901	17663.4	17659.1	18935.7	11930.7	11143.4	10822.3	18086.1	11298.8	0.678859	2.62e-49	9.83e-47	TNIP1	5	151029945	151093577	-	5793	protein_coding	TNFAIP3 interacting protein 1 [Source:HGNC Symbol;Acc:HGNC:16903]	-	17067	16385	17891	11826	12367	11863	173.531	174.377	187.934	117.27	109.879	106.013
ENSG00000056558	746.194	746.888	1006.53	251.205	222.562	186.104	833.205	219.957	1.92346	1.19e-46	4.36e-44	TRAF1	9	120902393	120929173	-	6449	protein_coding	TNF receptor associated factor 1 [Source:HGNC Symbol;Acc:HGNC:12031]	-	721	693	951	249	247	204	6.58517	6.62503	8.97352	2.21799	1.97133	1.63759
ENSG00000105327	671.678	571.213	827.664	192.692	152.279	135.016	690.185	159.996	2.11241	1.1e-45	3.91e-43	BBC3	19	47220822	47232766	-	3180	protein_coding	BCL2 binding component 3 [Source:HGNC Symbol;Acc:HGNC:17868]	-	649	530	782	191	169	148	12.021	10.2753	14.9642	3.45032	2.73536	2.40936
ENSG00000105855	2442.46	2222.34	2564.49	1313.53	1244.36	1277.18	2409.76	1278.36	0.915054	1.76e-43	6.13e-41	ITGB8	7	20330702	20415754	+	15156	protein_coding	integrin subunit beta 8 [Source:HGNC Symbol;Acc:HGNC:6163]	-	2360	2062	2423	1302	1381	1400	9.17173	8.38785	9.72844	4.93491	4.6899	4.78202
ENSG00000109320	3861.37	3610.5	3984.85	2279.01	2328.34	2235.07	3818.91	2280.81	0.743668	2.91e-43	9.89e-41	NFKB1	4	102501329	102617302	+	6257	protein_coding	nuclear factor kappa B subunit 1 [Source:HGNC Symbol;Acc:HGNC:7794]	RHD	3731	3350	3765	2259	2584	2450	35.1223	33.0085	36.6162	20.7397	21.256	20.2707
ENSG00000168394	5399.3	4983.57	5474.01	3045.74	2512.16	2966.71	5285.62	2841.54	0.895892	1.59e-42	5.26e-40	TAP1	6	32845209	32853978	-	4805	protein_coding	transporter 1, ATP binding cassette subfamily B member [Source:HGNC Symbol;Acc:HGNC:43]	-	5217	4624	5172	3019	2788	3252	63.9516	59.3296	65.4997	36.093	29.8644	35.0369
ENSG00000137965	5139.52	4500.73	4159.49	2384.94	2189.58	2497.8	4599.91	2357.44	0.964587	2.35e-42	7.61e-40	IFI44	1	78649796	78664078	+	2038	protein_coding	interferon induced protein 44 [Source:HGNC Symbol;Acc:HGNC:16938]	-	4966	4176	3930	2364	2430	2738	143.525	126.329	117.345	66.634	61.3701	69.55
ENSG00000146278	1195.36	1161.83	1168.47	583.119	505.495	541.89	1175.22	543.501	1.11393	5.65e-42	1.79e-39	PNRC1	6	89080751	89085160	+	2992	protein_coding	proline rich nuclear receptor coactivator 1 [Source:HGNC Symbol;Acc:HGNC:17278]	-	1155	1078	1104	578	561	594	22.7376	22.2128	22.4534	11.0973	9.65064	10.2776
ENSG00000197632	87005.6	84573	96831.4	58424.9	58231.9	55866.7	89470	57507.8	0.637653	1.69e-41	5.25e-39	SERPINB2	18	63871692	63903890	+	2748	protein_coding	serpin family B member 2 [Source:HGNC Symbol;Acc:HGNC:8584]	-	84068	78471	91489	57912	64626	61239	1801.93	1760.51	2025.94	1210.61	1210.45	1153.66
ENSG00000151014	1088.76	1120.87	1095.44	513.508	521.714	531.855	1101.69	522.359	1.07625	2.38e-41	7.22e-39	NOCT	4	139015789	139045939	+	2504	protein_coding	nocturnin [Source:HGNC Symbol;Acc:HGNC:14254]	Others	1052	1040	1035	509	579	583	24.746	25.6062	25.1525	11.6771	11.9014	12.0532
ENSG00000164283	812.43	852.509	1017.12	356.126	298.251	282.805	894.018	312.394	1.51896	6.49e-41	1.93e-38	ESM1	5	54977864	55022671	-	2695	protein_coding	endothelial cell specific molecule 1 [Source:HGNC Symbol;Acc:HGNC:3466]	-	785	791	961	353	331	310	17.1567	18.0952	21.699	7.52434	6.32156	5.95485
ENSG00000243649	433.641	403.083	410.657	116.018	90.106	114.946	415.793	107.024	1.96044	1.79e-40	5.21e-38	CFB	6	31945650	31952084	+	4997	protein_coding	complement factor B [Source:HGNC Symbol;Acc:HGNC:1037]	-	419	374	388	115	100	126	4.93888	4.61433	4.72495	1.32203	1.03002	1.30536
ENSG00000081041	1718	1601.55	1973.9	864.59	833.481	780.906	1764.49	826.326	1.09502	2.23e-40	6.38e-38	CXCL2	4	74097035	74099293	-	1500	protein_coding	C-X-C motif chemokine ligand 2 [Source:HGNC Symbol;Acc:HGNC:4603]	-	1660	1486	1865	857	925	856	65.184	61.0765	75.6593	32.8203	31.7399	29.5427
ENSG00000104312	1335.08	1240.5	1370.62	678.96	637.05	622.17	1315.4	646.06	1.02668	2.66e-39	7.43e-37	RIPK2	8	89757747	89791063	+	3117	protein_coding	receptor interacting serine/threonine kinase 2 [Source:HGNC Symbol;Acc:HGNC:10020]	-	1290	1151	1295	673	707	682	24.3768	22.7659	25.2818	12.4031	11.6745	11.327
ENSG00000168016	1216.06	1120.87	1025.58	461.047	366.732	486.242	1120.84	438.007	1.35657	7.86e-39	2.16e-36	TRANK1	3	36826820	36945098	-	12174	protein_coding	tetratricopeptide repeat and ankyrin repeat containing 1 [Source:HGNC Symbol;Acc:HGNC:29011]	-	1175	1040	969	457	407	533	5.68497	5.2668	4.84356	2.15643	1.72074	2.26653
ENSG00000049759	10930	10638.6	10901.5	7335.39	7780.66	7426.82	10823.4	7514.29	0.526316	1.2e-38	3.24e-36	NEDD4L	18	58044367	58401540	+	17455	protein_coding	neural precursor cell expressed, developmentally down-regulated 4-like, E3 ubiquitin protein ligase [Source:HGNC Symbol;Acc:HGNC:7728]	-	10561	9871	10300	7271	8635	8141	35.6377	34.8649	35.9081	23.9291	25.4623	24.1449
ENSG00000134070	2101.97	2061.76	2090.33	1260.06	1113.71	1142.17	2084.68	1171.98	0.831906	2.44e-37	6.46e-35	IRAK2	3	10164865	10243743	+	3483	protein_coding	interleukin 1 receptor associated kinase 2 [Source:HGNC Symbol;Acc:HGNC:6113]	-	2031	1913	1975	1249	1236	1252	34.3463	33.8617	34.5055	20.5997	18.265	18.6088
ENSG00000138061	2329.66	2266.53	2317.88	1397.27	1271.4	1372.06	2304.69	1346.91	0.775509	3.38e-37	8.77e-35	CYP1B1	2	38066973	38109902	-	6014	protein_coding	cytochrome P450 family 1 subfamily B member 1 [Source:HGNC Symbol;Acc:HGNC:2597]	-	2251	2103	2190	1385	1411	1504	22.0463	21.5587	22.1593	13.2294	12.0759	12.9465
ENSG00000167034	964.566	912.864	1137.77	445.914	391.961	407.786	1005.07	415.221	1.27653	9.9e-37	2.52e-34	NKX3-1	8	23678693	23682927	-	3271	protein_coding	NK3 homeobox 1 [Source:HGNC Symbol;Acc:HGNC:7838]	Homeobox	932	847	1075	442	435	447	16.7826	15.9643	19.9987	7.76237	6.84484	7.07449
ENSG00000067082	7214.58	6697.21	7006.56	4809.22	4554.86	4507.54	6972.79	4623.87	0.592963	1.18e-36	2.96e-34	KLF6	10	3775996	3785281	-	6139	protein_coding	Kruppel like factor 6 [Source:HGNC Symbol;Acc:HGNC:2235]	zf-C2H2	6971	6214	6620	4767	5055	4941	66.8839	62.4051	65.6198	44.6067	42.3817	41.6663
ENSG00000185215	14522.3	13838.5	17472	4990.81	4153.89	4054.14	15277.6	4399.61	1.79607	3.65e-36	8.97e-34	TNFAIP2	14	103123442	103137439	+	5029	protein_coding	TNF alpha induced protein 2 [Source:HGNC Symbol;Acc:HGNC:11895]	-	14032	12840	16508	4947	4610	4444	164.347	157.409	199.75	56.5084	47.1817	45.7468
ENSG00000122641	24394.6	24543.8	26593.2	17165.7	17114.7	15570.7	25177.2	16617	0.599503	3.79e-36	9.16e-34	INHBA	7	41667168	41705834	-	8302	protein_coding	inhibin subunit beta A [Source:HGNC Symbol;Acc:HGNC:6066]	-	23571	22773	25126	17015	18994	17068	167.232	169.116	184.168	117.734	117.757	106.431
ENSG00000144802	1674.54	1500.24	1773.87	882.749	769.506	809.187	1649.55	820.48	1.00862	4.12e-36	9.79e-34	NFKBIZ	3	101827991	101861022	+	5902	protein_coding	NFKB inhibitor zeta [Source:HGNC Symbol;Acc:HGNC:29805]	-	1618	1392	1676	875	854	887	16.1474	14.5407	17.2802	8.51651	7.44755	7.78023
ENSG00000071054	11325.4	11168.8	11606.3	7726.83	8215.87	7594.68	11366.9	7845.79	0.534758	5.5e-36	1.29e-33	MAP4K4	2	101696850	101894689	+	11961	protein_coding	mitogen-activated protein kinase kinase kinase kinase 4 [Source:HGNC Symbol;Acc:HGNC:6866]	-	10943	10363	10966	7659	9118	8325	53.8881	53.4152	55.7899	36.7839	39.2362	36.0317
ENSG00000169429	23058.5	21961.5	27630.4	8461.28	7114.77	7087.45	24216.8	7554.5	1.68066	9.37e-36	2.16e-33	CXCL8	4	73740506	73743716	+	2274	protein_coding	C-X-C motif chemokine ligand 8 [Source:HGNC Symbol;Acc:HGNC:6025]	-	22280	20377	26106	8387	7896	7769	577.097	552.454	698.593	211.87	178.719	176.865
ENSG00000154451	526.786	396.616	447.7	96.8502	79.2933	135.929	457.034	104.024	2.13503	5.17e-35	1.17e-32	GBP5	1	89258950	89272804	-	8143	protein_coding	guanylate binding protein 5 [Source:HGNC Symbol;Acc:HGNC:19895]	-	509	368	423	96	88	149	3.68177	2.78619	3.16104	0.677235	0.556228	0.947261
ENSG00000225492	839.338	636.957	597.992	199.754	135.159	216.209	691.429	183.707	1.91401	9.88e-35	2.2e-32	GBP1P1	1	89407679	89426243	+	2352	transcribed_unprocessed_pseudogene	guanylate binding protein 1 pseudogene 1 [Source:HGNC Symbol;Acc:HGNC:39561]	-	811	591	565	198	150	237	20.3099	15.4916	14.6179	4.83594	3.28253	5.2165
ENSG00000140464	3434.97	3242.98	3426.02	2053.02	1856.18	2150.23	3367.99	2019.81	0.73795	6.48e-34	1.42e-31	PML	15	73994673	74047812	+	12657	protein_coding	promyelocytic leukemia [Source:HGNC Symbol;Acc:HGNC:9113]	-	3319	3009	3237	2035	2060	2357	15.4454	14.6568	15.5628	9.23605	8.37705	9.64044
ENSG00000067798	1227.44	1181.23	1285.95	636.588	660.477	642.24	1231.54	646.435	0.929676	1.02e-33	2.2e-31	NAV3	12	77324641	78213008	+	13265	protein_coding	neuron navigator 3 [Source:HGNC Symbol;Acc:HGNC:15998]	-	1186	1096	1215	631	733	704	5.26625	5.0939	5.5737	2.73259	2.84414	2.74747
ENSG00000131979	1041.15	839.576	1020.29	436.835	364.028	413.26	967.006	404.708	1.25816	2.74e-33	5.84e-31	GCH1	14	54842008	54902852	-	2951	protein_coding	GTP cyclohydrolase 1 [Source:HGNC Symbol;Acc:HGNC:4193]	-	1006	779	964	433	404	453	20.0795	16.2748	19.8784	8.42891	7.04639	7.94689
ENSG00000120217	1749.05	1397.86	1519.85	752.607	779.417	783.643	1555.59	771.889	1.01102	2.83e-33	5.94e-31	CD274	9	5450503	5470566	+	4108	protein_coding	CD274 molecule [Source:HGNC Symbol;Acc:HGNC:17635]	-	1690	1297	1436	746	865	859	24.2315	19.4651	21.2715	10.4318	10.8378	10.8251
ENSG00000152778	2587.36	2422.81	2502.04	1412.4	1344.38	1580.06	2504.07	1445.61	0.79254	1.5e-32	3.1e-30	IFIT5	10	89414586	89421001	+	4015	protein_coding	interferon induced protein with tetratricopeptide repeats 5 [Source:HGNC Symbol;Acc:HGNC:13328]	-	2500	2248	2364	1400	1492	1732	36.6757	34.5189	35.8291	20.0307	19.1266	22.3321
ENSG00000119922	20126.5	17418.8	17064.5	4621.57	3609.65	5232.8	18203.3	4488.01	2.02008	1.52e-32	3.1e-30	IFIT2	10	89283694	89309276	+	4101	protein_coding	interferon induced protein with tetratricopeptide repeats 2 [Source:HGNC Symbol;Acc:HGNC:5409]	-	19447	16162	16123	4581	4006	5736	279.31	242.97	239.238	64.1687	50.2778	72.4081
ENSG00000149289	2550.1	2500.41	2579.3	1641.41	1600.28	1496.13	2543.27	1579.27	0.687886	5e-32	1.01e-29	ZC3H12C	11	110093361	110171841	+	9719	protein_coding	zinc finger CCCH-type containing 12C [Source:HGNC Symbol;Acc:HGNC:29362]	-	2464	2320	2437	1627	1776	1640	14.9329	14.7168	15.2584	9.61654	9.40537	8.73555
ENSG00000232810	226.652	239.263	310.109	53.4694	37.8445	50.175	258.675	47.163	2.45914	1.22e-31	2.43e-29	TNF	6	31575567	31578336	+	1676	protein_coding	tumor necrosis factor [Source:HGNC Symbol;Acc:HGNC:11892]	-	219	222	293	53	42	55	7.69651	8.16631	10.6382	1.81658	1.28982	1.69886
ENSG00000136826	1729.39	1516.41	1761.17	956.396	862.315	821.958	1668.99	880.223	0.924168	7.2e-31	1.41e-28	KLF4	9	107484852	107490482	-	3659	protein_coding	Kruppel like factor 4 [Source:HGNC Symbol;Acc:HGNC:6348]	zf-C2H2	1671	1407	1664	948	957	901	26.8991	23.7071	27.6736	14.8833	13.4618	12.7477
ENSG00000125538	16566.3	15572.6	19851.2	7240.56	6613.78	6440.65	17330	6765	1.35716	4.59e-30	8.85e-28	IL1B	2	112829751	112836903	-	3096	protein_coding	interleukin 1 beta [Source:HGNC Symbol;Acc:HGNC:5992]	-	16007	14449	18756	7177	7340	7060	304.532	287.729	368.65	133.166	122.025	118.052
ENSG00000172183	478.143	437.571	491.095	160.408	114.435	170.595	468.936	148.479	1.66118	5.65e-30	1.08e-27	ISG20	15	88636153	88656483	+	7363	protein_coding	interferon stimulated exonuclease gene 20 [Source:HGNC Symbol;Acc:HGNC:6130]	-	462	406	464	159	127	187	3.69582	3.39952	3.83476	1.24049	0.887776	1.31479
ENSG00000169245	1698.34	1269.6	1371.68	295.595	187.421	276.419	1446.54	253.145	2.51558	7.67e-29	1.44e-26	CXCL10	4	76021117	76023497	-	1176	protein_coding	C-X-C motif chemokine ligand 10 [Source:HGNC Symbol;Acc:HGNC:10637]	-	1641	1178	1296	293	208	303	82.1912	61.7568	67.0613	14.3124	9.10355	13.3384
ENSG00000119917	13706.8	11612.9	12250.9	4291.67	3472.69	4692.73	12523.5	4152.37	1.59268	1.07e-28	1.99e-26	IFIT3	10	89327894	89340971	+	2640	protein_coding	interferon induced protein with tetratricopeptide repeats 3 [Source:HGNC Symbol;Acc:HGNC:5411]	-	13244	10775	11575	4254	3854	5144	295.488	251.629	266.804	92.5649	75.1385	100.871
ENSG00000184254	10882.4	10919.9	11928.1	8005.27	7858.15	8038.95	11243.5	7967.46	0.496914	1.2e-28	2.16e-26	ALDH1A3	15	100877714	100916626	+	5772	protein_coding	aldehyde dehydrogenase 1 family member A3 [Source:HGNC Symbol;Acc:HGNC:409]	-	10515	10132	11270	7935	8721	8812	107.302	108.222	118.815	78.972	77.7669	79.0344
ENSG00000110330	6632.95	6462.25	6299.56	4593.32	4653.98	4695.47	6464.92	4647.59	0.476097	1.2e-28	2.16e-26	BIRC2	11	102347211	102378670	+	4532	protein_coding	baculoviral IAP repeat containing 2 [Source:HGNC Symbol;Acc:HGNC:590]	-	6409	5996	5952	4553	5165	5147	83.296	81.5677	79.9185	57.7112	58.6591	58.7939
ENSG00000162654	5125.04	4097.65	4189.12	1228.79	941.608	1318.24	4470.6	1162.88	1.94294	1.38e-28	2.46e-26	GBP4	1	89181148	89198932	-	6127	protein_coding	guanylate binding protein 4 [Source:HGNC Symbol;Acc:HGNC:20480]	-	4952	3802	3958	1218	1045	1445	47.6054	38.257	39.3099	11.4196	8.77856	12.2092
ENSG00000136244	10574	10350.8	13059.5	4629.64	4060.18	4055.06	11328.1	4248.29	1.41504	1.49e-28	2.63e-26	IL6	7	22725884	22732002	+	2069	protein_coding	interleukin 6 [Source:HGNC Symbol;Acc:HGNC:6018]	-	10217	9604	12339	4589	4506	4445	290.862	286.179	362.906	127.412	112.095	111.219
ENSG00000134326	623.035	510.859	521.788	200.762	173.905	228.068	551.894	200.912	1.45843	1.56e-28	2.72e-26	CMPK2	2	6840570	6866635	-	4302	protein_coding	cytidine/uridine monophosphate kinase 2 [Source:HGNC Symbol;Acc:HGNC:27015]	-	602	474	493	199	193	250	8.24233	6.79289	6.9735	2.65727	2.30909	3.00841
ENSG00000102794	157.311	118.554	211.679	18.1594	11.7138	8.21046	162.515	12.6946	3.69238	2.97e-28	5.1e-26	ACOD1	13	76948497	76958642	+	2177	protein_coding	aconitate decarboxylase 1 [Source:HGNC Symbol;Acc:HGNC:33904]	-	152	110	200	18	13	9	4.11253	3.11516	5.59044	0.474971	0.307355	0.214019
ENSG00000163840	7135.93	6778.04	6736.67	4410.72	4278.24	4957.29	6883.55	4548.75	0.597613	2.57e-27	4.37e-25	DTX3L	3	122564238	122575203	+	5868	protein_coding	deltex E3 ubiquitin ligase 3L [Source:HGNC Symbol;Acc:HGNC:30323]	-	6895	6289	6365	4372	4748	5434	69.2099	66.0752	66.0059	42.7999	41.6462	47.9399
ENSG00000181381	3559.17	3188.02	3176.24	2168.03	2108.48	2162.09	3307.81	2146.2	0.62435	4.48e-27	7.52e-25	DDX60L	4	168356735	168537786	-	12156	protein_coding	DExD/H-box 60 like [Source:HGNC Symbol;Acc:HGNC:26429]	-	3439	2958	3001	2149	2340	2370	16.6635	15.0022	15.0228	10.1554	9.90786	10.0931
ENSG00000137393	961.462	940.885	1133.54	525.614	500.089	449.751	1011.96	491.818	1.04183	8.75e-27	1.45e-24	RNF144B	6	18387350	18468874	+	5175	protein_coding	ring finger protein 144B [Source:HGNC Symbol;Acc:HGNC:21578]	-	929	873	1071	521	555	493	10.5738	10.4004	12.5937	5.78336	5.51998	4.93179
ENSG00000131669	1532.75	1390.31	1761.17	873.669	686.608	738.029	1561.41	766.102	1.02863	1.84e-26	3.02e-24	NINJ1	9	93121489	93134288	-	2648	protein_coding	ninjurin 1 [Source:HGNC Symbol;Acc:HGNC:7824]	-	1481	1290	1664	866	762	809	32.9428	30.0344	38.2393	18.7868	14.8112	15.8161
ENSG00000183709	233.897	148.731	173.577	22.1948	31.5371	28.2805	185.402	27.3375	2.75704	3.79e-26	6.15e-24	IFNL2	19	39268514	39270092	+	737	protein_coding	interferon lambda 2 [Source:HGNC Symbol;Acc:HGNC:18364]	-	226	138	164	22	35	31	18.062	11.5441	13.541	1.71478	2.4443	2.17752
ENSG00000166750	2928.89	2535.97	2340.11	1573.82	1407.46	1485.18	2601.66	1488.82	0.805872	6.76e-26	1.08e-23	SLFN5	17	35243036	35273655	+	10709	protein_coding	schlafen family member 5 [Source:HGNC Symbol;Acc:HGNC:28286]	-	2830	2353	2211	1560	1562	1628	15.5654	13.5463	12.5636	8.36813	7.50735	7.86998
ENSG00000164400	1120.84	1083.15	1279.6	647.686	535.23	492.628	1161.2	558.514	1.05774	9.25e-26	1.47e-23	CSF2	5	132073790	132076170	+	787	protein_coding	colony stimulating factor 2 [Source:HGNC Symbol;Acc:HGNC:2434]	-	1083	1005	1209	642	594	540	81.0546	78.7296	93.4816	46.8612	38.8478	35.5212
ENSG00000115919	4587.9	4322.9	4842.15	3198.07	3052.79	3151.9	4584.32	3134.26	0.548812	2.2e-25	3.45e-23	KYNU	2	142877498	143055832	+	17600	protein_coding	kynureninase [Source:HGNC Symbol;Acc:HGNC:6469]	-	4433	4011	4575	3170	3388	3455	14.8357	14.0503	15.818	10.3466	9.90799	10.1626
ENSG00000134321	2433.15	1959.37	2282.95	666.854	527.12	755.362	2225.16	649.779	1.77609	2.85e-25	4.41e-23	RSAD2	2	6865806	6898239	+	4834	protein_coding	radical S-adenosyl methionine domain containing 2 [Source:HGNC Symbol;Acc:HGNC:30908]	-	2351	1818	2157	661	585	828	28.6464	23.1864	27.153	7.85502	6.22879	8.86731
ENSG00000165434	868.317	716.711	932.445	400.516	396.467	375.857	839.158	390.946	1.10255	4.31e-25	6.61e-23	PGM2L1	11	74330318	74398473	-	8820	protein_coding	phosphoglucomutase 2 like 1 [Source:HGNC Symbol;Acc:HGNC:20898]	-	839	665	881	397	440	412	5.60296	4.64836	6.0783	2.58568	2.56767	2.41822
ENSG00000173918	2580.11	2542.44	2868.25	1773.57	1530	1584.62	2663.6	1629.4	0.709822	5.47e-25	8.3e-23	C1QTNF1	17	79022814	79049788	+	4854	protein_coding	C1q and TNF related 1 [Source:HGNC Symbol;Acc:HGNC:14324]	-	2493	2359	2710	1758	1698	1737	30.2515	29.9623	33.9738	20.8052	18.005	18.5254
ENSG00000164181	1418.91	1322.41	1599.23	813.138	835.283	786.38	1446.85	811.6	0.834145	6.04e-25	9.07e-23	ELOVL7	5	60751791	60844389	-	4576	protein_coding	ELOVL fatty acid elongase 7 [Source:HGNC Symbol;Acc:HGNC:26292]	-	1371	1227	1511	806	927	862	17.6472	16.5312	20.0934	10.1182	10.4267	9.7519
ENSG00000115963	7070.73	6908.45	7711.46	5213.77	4972.95	5062.21	7230.21	5082.98	0.508522	7.44e-25	1.11e-22	RND3	2	150468195	150539011	-	3594	protein_coding	Rho family GTPase 3 [Source:HGNC Symbol;Acc:HGNC:671]	-	6832	6410	7286	5168	5519	5549	111.968	109.958	123.363	82.6032	79.0382	79.929
ENSG00000010818	2669.12	2547.83	2783.57	1765.5	1815.64	1716.9	2666.84	1766.01	0.594666	8.51e-25	1.25e-22	HIVEP2	6	142751467	142956698	-	10682	protein_coding	human immunodeficiency virus type I enhancer binding protein 2 [Source:HGNC Symbol;Acc:HGNC:4921]	zf-C2H2	2579	2364	2630	1750	2015	1882	14.2208	13.644	14.9823	9.41105	9.70906	9.12084
ENSG00000078401	1460.3	1276.07	1436.24	842.395	783.923	736.205	1390.87	787.507	0.821676	1.99e-24	2.9e-22	EDN1	6	12290363	12297194	+	2033	protein_coding	endothelin 1 [Source:HGNC Symbol;Acc:HGNC:3176]	-	1411	1184	1357	835	870	807	40.8802	35.9055	40.6178	23.594	22.026	20.5496
ENSG00000041982	14860.7	14452.8	15230.3	11529.2	10582.1	10884.3	14847.9	10998.5	0.433131	4.5e-24	6.48e-22	TNC	9	115019578	115118257	-	9636	protein_coding	tenascin C [Source:HGNC Symbol;Acc:HGNC:5318]	-	14359	13410	14390	11428	11744	11931	87.771	85.7983	90.8738	68.1281	62.7298	64.0985
ENSG00000275302	134.543	96.9985	145	13.1151	9.91167	12.7718	125.514	11.9329	3.39922	7.6e-24	1.08e-21	CCL4	17	36103590	36105621	+	2032	protein_coding	C-C motif chemokine ligand 4 [Source:HGNC Symbol;Acc:HGNC:10630]	-	130	90	137	13	11	14	3.76828	2.73065	4.10271	0.367513	0.278627	0.356675
ENSG00000132109	1752.16	1497.01	1494.45	829.28	749.682	951.501	1581.21	843.488	0.906746	9.98e-24	1.41e-21	TRIM21	11	4384897	4393696	-	1929	protein_coding	tripartite motif containing 21 [Source:HGNC Symbol;Acc:HGNC:11312]	-	1693	1389	1412	822	832	1043	51.695	44.3932	44.5427	24.4789	22.1996	27.9911
ENSG00000128335	2203.39	1782.62	1708.25	1018.94	870.424	1073.75	1898.09	987.705	0.942918	1.53e-23	2.14e-21	APOL2	22	36226203	36239954	-	3484	protein_coding	apolipoprotein L2 [Source:HGNC Symbol;Acc:HGNC:619]	-	2129	1654	1614	1010	966	1177	35.9933	29.2687	28.1903	16.6531	14.271	17.4891
ENSG00000163545	1222.27	1186.61	1283.83	764.713	706.431	694.24	1230.9	721.795	0.770981	1.84e-23	2.55e-21	NUAK2	1	205302059	205321791	-	3441	protein_coding	NUAK family kinase 2 [Source:HGNC Symbol;Acc:HGNC:29558]	-	1181	1101	1213	758	784	761	20.2157	19.7265	21.4512	12.6543	11.727	11.449
ENSG00000111331	12347.9	11300.3	11066.6	7787.36	6447.09	7921.27	11571.6	7385.24	0.648041	2.11e-23	2.89e-21	OAS3	12	112938352	112973249	+	8251	protein_coding	2'-5'-oligoadenylate synthetase 3 [Source:HGNC Symbol;Acc:HGNC:8088]	-	11931	10485	10456	7719	7155	8683	85.1715	78.3445	77.114	53.7412	44.6332	54.4793
ENSG00000053747	53178.5	52247.7	53845.8	41645.6	42963.5	41502.1	53090.6	42037	0.336785	2.2e-23	2.99e-21	LAMA3	18	23689443	23956222	+	14678	protein_coding	laminin subunit alpha 3 [Source:HGNC Symbol;Acc:HGNC:6483]	-	51383	48478	50875	41280	47681	45493	206.194	203.622	210.917	161.557	167.199	160.452
ENSG00000159128	1750.09	1743.82	1888.17	1173.3	1013.69	1106.59	1794.03	1097.86	0.709362	2.92e-23	3.93e-21	IFNGR2	21	33402896	33479348	+	2960	protein_coding	interferon gamma receptor 2 [Source:HGNC Symbol;Acc:HGNC:5440]	-	1691	1618	1784	1163	1125	1213	33.6493	33.7003	36.6756	22.5705	19.5621	21.2147
ENSG00000122861	25532	25222.8	29091	19458.8	17267	17365.1	26615.3	18030.3	0.561924	3.62e-23	4.83e-21	PLAU	10	73909177	73917497	+	2950	protein_coding	plasminogen activator, urokinase [Source:HGNC Symbol;Acc:HGNC:9052]	-	24670	23403	27486	19288	19163	19035	492.573	489.098	566.975	375.593	334.346	334.04
ENSG00000102921	1883.6	1820.34	1771.75	1146.06	1164.17	1226.1	1825.23	1178.78	0.630529	8.67e-23	1.15e-20	N4BP1	16	48538726	48620148	-	7839	protein_coding	NEDD4 binding protein 1 [Source:HGNC Symbol;Acc:HGNC:29850]	-	1820	1689	1674	1136	1292	1344	13.6752	13.2836	12.9948	8.32473	8.48314	8.87578
ENSG00000163659	3261.1	3113.65	3326.53	2100.44	2292.3	2260.61	3233.76	2217.78	0.543638	1.28e-22	1.67e-20	TIPARP	3	156673235	156706770	+	5048	protein_coding	TCDD inducible poly(ADP-ribose) polymerase [Source:HGNC Symbol;Acc:HGNC:23696]	-	3151	2889	3143	2082	2544	2478	36.7666	35.2838	37.8878	23.6927	25.939	25.4126
ENSG00000197329	597.162	631.568	697.481	325.861	311.767	281.892	642.07	306.507	1.06767	1.34e-22	1.73e-20	PELI1	2	64092652	64144454	-	4125	protein_coding	pellino E3 ubiquitin protein ligase 1 [Source:HGNC Symbol;Acc:HGNC:8827]	-	577	586	659	323	346	309	8.23902	8.75831	9.72156	4.49812	4.31725	3.87795
ENSG00000277632	183.185	188.608	195.803	28.248	53.1626	33.7541	189.199	38.3882	2.29366	1.6e-22	2.05e-20	CCL3	17	36088256	36090169	-	1494	protein_coding	C-C motif chemokine ligand 3 [Source:HGNC Symbol;Acc:HGNC:10627]	-	177	175	185	28	59	37	6.97825	7.22161	7.53521	1.07661	2.03262	1.28209
ENSG00000125845	1718	1714.72	1871.24	1184.4	1087.58	1059.15	1767.99	1110.38	0.67184	6.97e-22	8.88e-20	BMP2	20	6767664	6780280	+	3601	protein_coding	bone morphogenetic protein 2 [Source:HGNC Symbol;Acc:HGNC:1069]	-	1660	1591	1768	1174	1207	1161	27.1524	27.2392	29.8768	18.7283	17.252	16.6908
ENSG00000154914	958.357	917.175	1042.52	559.915	555.954	519.996	972.683	545.288	0.83538	7.31e-22	9.23e-20	USP43	17	9644698	9729691	+	5068	protein_coding	ubiquitin specific peptidase 43 [Source:HGNC Symbol;Acc:HGNC:20072]	-	926	851	985	555	617	570	10.7621	10.3524	11.827	6.29085	6.26619	5.82246
ENSG00000116514	1304.03	1174.76	1297.59	773.793	763.198	742.591	1258.79	759.86	0.728683	1.24e-21	1.55e-19	RNF19B	1	32936445	32964685	-	2610	protein_coding	ring finger protein 19B [Source:HGNC Symbol;Acc:HGNC:26886]	-	1260	1090	1226	767	847	814	28.435	25.7474	28.5841	16.8814	16.7031	16.1455
ENSG00000121060	6706.43	5894.27	5789.41	4231.14	4000.71	4339.68	6130.04	4190.51	0.548934	2.46e-21	3.05e-19	TRIM25	17	56836387	56914080	-	9501	protein_coding	tripartite motif containing 25 [Source:HGNC Symbol;Acc:HGNC:12932]	-	6480	5469	5470	4194	4440	4757	40.1726	35.4883	35.0342	25.3578	24.053	25.9198
ENSG00000148841	3155.54	3207.42	3463.06	2347.61	2232.83	2265.17	3275.34	2281.87	0.521679	3.68e-21	4.52e-19	ITPRIP	10	104309698	104338448	-	7279	protein_coding	inositol 1,4,5-trisphosphate receptor interacting protein [Source:HGNC Symbol;Acc:HGNC:29370]	-	3049	2976	3272	2327	2478	2483	24.6723	25.2062	27.3537	18.3644	17.522	17.6593
ENSG00000163362	1833.92	1821.42	1936.86	1279.23	1191.2	1240.69	1864.06	1237.04	0.592037	1.62e-20	1.97e-18	INAVA	1	200891048	200915735	+	5413	protein_coding	innate immunity activator [Source:HGNC Symbol;Acc:HGNC:25599]	-	1772	1690	1830	1268	1322	1360	19.2819	19.2484	20.5725	13.4566	12.5704	13.0068
ENSG00000160710	12135.7	11027.6	11377.7	8484.48	8447.44	8897.4	11513.7	8609.77	0.419319	2.09e-20	2.53e-18	ADAR	1	154582057	154628013	-	9691	protein_coding	adenosine deaminase, RNA specific [Source:HGNC Symbol;Acc:HGNC:225]	-	11726	10232	10750	8410	9375	9753	71.2697	65.0937	67.5016	49.8517	49.7918	52.1
ENSG00000163568	498.842	495.77	499.562	247.17	219.859	247.226	498.058	238.085	1.06572	2.61e-20	3.13e-18	AIM2	1	159062484	159147096	-	2009	protein_coding	absent in melanoma 2 [Source:HGNC Symbol;Acc:HGNC:357]	-	482	460	472	245	244	271	14.1316	14.1164	14.2967	7.0055	6.25122	6.98325
ENSG00000162772	2000.54	1679.15	1897.7	1217.69	957.827	1015.36	1859.13	1063.63	0.80701	3.23e-20	3.84e-18	ATF3	1	212565334	212620777	+	4040	protein_coding	activating transcription factor 3 [Source:HGNC Symbol;Acc:HGNC:785]	TF_bZIP	1933	1558	1793	1207	1063	1113	28.1822	23.7757	27.0068	17.1624	13.5427	14.262
ENSG00000163565	3542.61	3254.84	3233.39	2285.06	2215.71	2439.42	3343.61	2313.4	0.531453	5.77e-20	6.8e-18	IFI16	1	158999968	159055155	+	5294	protein_coding	interferon gamma inducible protein 16 [Source:HGNC Symbol;Acc:HGNC:5395]	-	3423	3020	3055	2265	2459	2674	38.0844	35.1698	35.1157	24.5775	23.9072	26.1484
ENSG00000121858	334.286	253.274	310.109	111.983	86.5018	105.824	299.223	101.436	1.56344	6.87e-20	8.04e-18	TNFSF10	3	172505508	172523507	-	3473	protein_coding	TNF superfamily member 10 [Source:HGNC Symbol;Acc:HGNC:11925]	-	323	235	293	111	96	116	5.47799	4.17167	5.13378	1.83599	1.42273	1.7291
ENSG00000163638	540.24	517.325	540.839	262.303	278.428	257.261	532.801	265.997	1.00193	8.62e-20	1e-17	ADAMTS9	3	64515654	64688000	-	10680	protein_coding	ADAM metallopeptidase with thrombospondin type 1 motif 9 [Source:HGNC Symbol;Acc:HGNC:13202]	-	522	480	511	260	309	282	2.87888	2.77087	2.91155	1.39848	1.48916	1.36693
ENSG00000011422	3552.96	3303.34	4015.54	2516.09	2247.24	2266.09	3623.95	2343.14	0.629608	1.14e-19	1.31e-17	PLAUR	19	43646095	43670547	-	4457	protein_coding	plasminogen activator, urokinase receptor [Source:HGNC Symbol;Acc:HGNC:9053]	-	3433	3065	3794	2494	2494	2484	45.3686	42.3969	51.7999	32.1445	28.8011	28.8521
ENSG00000138821	3535.36	3602.95	4255.8	2632.11	2341.86	2341.81	3798.04	2438.59	0.639623	1.26e-19	1.44e-17	SLC39A8	4	102251041	102431258	-	6480	protein_coding	solute carrier family 39 member 8 [Source:HGNC Symbol;Acc:HGNC:20862]	-	3416	3343	4021	2609	2599	2567	31.0504	31.8059	37.7601	23.1287	20.6436	20.5078
ENSG00000122643	1286.43	1190.93	1099.67	723.35	646.961	729.819	1192.34	700.043	0.76895	1.27e-19	1.44e-17	NT5C3A	7	33014113	33062797	-	3495	protein_coding	5'-nucleotidase, cytosolic IIIA [Source:HGNC Symbol;Acc:HGNC:17820]	-	1243	1105	1039	717	718	800	20.9483	19.4922	18.0902	11.7849	10.5738	11.8498
ENSG00000157111	399.488	362.128	363.029	174.532	153.18	133.192	374.881	153.635	1.28964	1.63e-19	1.83e-17	TMEM171	5	73120292	73131817	+	1535	protein_coding	transmembrane protein 171 [Source:HGNC Symbol;Acc:HGNC:27031]	-	386	336	343	173	170	146	14.8116	13.4951	13.5975	6.47426	5.70027	4.92394
ENSG00000162407	735.844	671.445	892.226	410.604	318.975	354.874	766.505	361.485	1.08618	1.75e-19	1.95e-17	PLPP3	1	56494747	56645301	-	5286	protein_coding	phospholipid phosphatase 3 [Source:HGNC Symbol;Acc:HGNC:9229]	-	711	623	843	407	354	389	7.92257	7.2662	9.70454	4.42303	3.44692	3.8097
ENSG00000196116	1393.03	1223.26	1318.76	783.881	792.933	849.327	1311.68	808.714	0.697604	1.9e-19	2.1e-17	TDRD7	9	97411950	97496125	+	4320	protein_coding	tudor domain containing 7 [Source:HGNC Symbol;Acc:HGNC:30831]	-	1346	1135	1246	777	880	931	18.3521	16.1979	17.5513	10.3321	10.4846	11.1567
ENSG00000159110	424.326	430.027	437.117	212.869	200.936	178.806	430.49	197.537	1.12522	3.76e-19	4.12e-17	IFNAR2	21	33229901	33265675	+	4614	protein_coding	interferon alpha and beta receptor subunit 2 [Source:HGNC Symbol;Acc:HGNC:5433]	-	410	399	413	211	223	196	5.23396	5.33141	5.44687	2.62698	2.48761	2.19911
ENSG00000126561	281.504	289.918	312.226	110.974	116.237	114.034	294.549	113.748	1.37202	3.87e-19	4.22e-17	STAT5A	17	42287547	42311943	+	5754	protein_coding	signal transducer and activator of transcription 5A [Source:HGNC Symbol;Acc:HGNC:11366]	STAT	272	269	295	110	129	125	2.78434	2.88223	3.1198	1.09819	1.15392	1.12463
ENSG00000087074	7150.42	7200.52	8294.63	5551.73	5192.81	4986.49	7548.52	5243.68	0.525814	6.51e-19	7.04e-17	PPP1R15A	19	48872392	48876057	+	3093	protein_coding	protein phosphatase 1 regulatory subunit 15A [Source:HGNC Symbol;Acc:HGNC:14375]	-	6909	6681	7837	5503	5763	5466	131.571	133.171	154.186	102.205	95.9011	91.4866
ENSG00000112773	1118.77	974.296	926.094	579.083	561.361	594.802	1006.39	578.415	0.799345	9.42e-19	1.01e-16	TENT5A	6	81491439	81752774	-	6053	protein_coding	terminal nucleotidyltransferase 5A [Source:HGNC Symbol;Acc:HGNC:18345]	-	1081	904	875	574	623	652	10.5191	9.20756	8.79654	5.44746	5.29751	5.57628
ENSG00000136048	1877.39	1710.41	1908.28	1231.81	1242.56	1170.45	1832.03	1214.94	0.592835	9.93e-19	1.06e-16	DRAM1	12	101877351	102012130	+	4180	protein_coding	DNA damage regulated autophagy modulator 1 [Source:HGNC Symbol;Acc:HGNC:25645]	-	1814	1587	1803	1221	1379	1283	25.5614	23.4071	26.2479	16.78	16.9802	15.8898
ENSG00000120889	3735.11	3529.67	3735.07	2750.14	2692.37	2660.19	3666.62	2700.9	0.441268	1.12e-18	1.18e-16	TNFRSF10B	8	23020133	23069179	-	5158	protein_coding	TNF receptor superfamily member 10b [Source:HGNC Symbol;Acc:HGNC:11905]	-	3609	3275	3529	2726	2988	2916	41.2125	39.145	41.6337	30.3597	29.8163	29.2667
ENSG00000140379	112.809	85.1431	118.54	9.0797	9.0106	18.2455	105.497	12.1119	3.11659	1.18e-18	1.24e-16	BCL2A1	15	79960889	79971446	-	1089	protein_coding	BCL2 related protein A1 [Source:HGNC Symbol;Acc:HGNC:991]	-	109	79	112	9	10	20	5.89553	4.47245	6.25842	0.474753	0.472636	0.950758
ENSG00000070190	1282.29	1198.47	1357.92	827.262	794.735	792.766	1279.56	804.921	0.669235	1.29e-18	1.34e-16	DAPP1	4	99816833	99870154	+	4548	protein_coding	dual adaptor of phosphotyrosine and 3-phosphoinositides 1 [Source:HGNC Symbol;Acc:HGNC:16500]	-	1239	1112	1283	820	882	869	16.0463	15.0741	17.1665	10.3573	9.98166	9.89162
ENSG00000113070	2374.16	2402.33	2711.6	1720.1	1699.4	1549.95	2496.03	1656.48	0.59178	1.49e-18	1.54e-16	HBEGF	5	140332843	140346631	-	3018	protein_coding	heparin binding EGF like growth factor [Source:HGNC Symbol;Acc:HGNC:3059]	-	2294	2229	2562	1705	1886	1699	44.7711	45.5342	51.6576	32.4532	32.1645	29.1435
ENSG00000169871	4340.55	4103.04	3979.56	3074.99	2845.55	3064.33	4141.05	2994.96	0.467777	2.14e-18	2.2e-16	TRIM56	7	101085439	101097967	+	11173	protein_coding	tripartite motif containing 56 [Source:HGNC Symbol;Acc:HGNC:19028]	-	4194	3807	3760	3048	3158	3359	22.1097	21.0068	20.4782	15.671	14.5478	15.5635
ENSG00000135048	3423.59	3299.03	3666.28	2389.98	2550	2472.26	3462.96	2470.75	0.486801	2.35e-18	2.4e-16	CEMIP2	9	71683366	71816690	-	9625	protein_coding	cell migration inducing hyaluronidase 2 [Source:HGNC Symbol;Acc:HGNC:11869]	-	3308	3061	3464	2369	2830	2710	20.2436	19.6069	21.9004	14.1389	15.1335	14.5759
ENSG00000276085	91.0749	71.1322	101.606	6.05314	3.60424	10.035	87.9376	6.56413	3.74345	2.79e-18	2.83e-16	CCL3L1	17	36194869	36196758	-	1469	protein_coding	C-C motif chemokine ligand 3 like 1 [Source:HGNC Symbol;Acc:HGNC:10628]	-	88	66	96	6	4	11	3.52846	2.76993	3.97671	0.234629	0.14015	0.387649
ENSG00000184979	959.392	822.332	781.094	467.1	301.855	414.172	854.273	394.376	1.11731	2.87e-18	2.88e-16	USP18	22	18149899	18177397	+	2129	protein_coding	ubiquitin specific peptidase 18 [Source:HGNC Symbol;Acc:HGNC:12616]	-	927	763	738	463	335	454	25.6465	22.0951	21.0938	12.4927	8.09886	11.0395
ENSG00000169248	909.715	722.1	813.905	159.399	92.8092	180.63	815.24	144.28	2.49917	3.4e-18	3.39e-16	CXCL11	4	76033682	76041415	-	1908	protein_coding	C-X-C motif chemokine ligand 11 [Source:HGNC Symbol;Acc:HGNC:10638]	-	879	670	769	158	103	198	27.1353	21.6493	24.5258	4.75698	2.77852	5.37223
ENSG00000128342	2169.24	2052.06	2365.51	1537.5	1356.1	1247.99	2195.6	1380.53	0.670322	5.23e-18	5.18e-16	LIF	22	30240447	30246851	-	3969	protein_coding	LIF, interleukin 6 family cytokine [Source:HGNC Symbol;Acc:HGNC:6596]	-	2096	1904	2235	1524	1505	1368	31.1053	29.5755	34.2666	22.0575	19.5169	17.8432
ENSG00000234127	2192.01	2035.89	2107.26	1502.19	1401.15	1486.09	2111.72	1463.14	0.529842	6.36e-18	6.26e-16	TRIM26	6	30184455	30213427	-	4377	protein_coding	tripartite motif containing 26 [Source:HGNC Symbol;Acc:HGNC:12962]	-	2118	1889	1991	1489	1555	1629	28.5019	26.6074	27.6802	19.5421	18.2856	19.2669
ENSG00000136688	120.053	141.187	159.817	19.1683	26.1308	36.4909	140.352	27.2633	2.35656	7.27e-18	7.1e-16	IL36G	2	112973203	112985665	+	1380	protein_coding	interleukin 36 gamma [Source:HGNC Symbol;Acc:HGNC:15741]	-	116	131	151	19	29	40	4.95111	5.85247	6.65844	0.79091	1.08162	1.50054
ENSG00000003402	2928.89	2814.03	2909.52	2165.01	1996.75	2085.46	2884.15	2082.4	0.470409	8.34e-18	8.1e-16	CFLAR	2	201116104	201176687	+	22529	protein_coding	CASP8 and FADD like apoptosis regulator [Source:HGNC Symbol;Acc:HGNC:1876]	-	2830	2611	2749	2146	2216	2286	7.39892	7.14516	7.42519	5.47193	5.0627	5.25294
ENSG00000112343	1721.11	1336.42	1398.14	898.891	809.152	887.642	1485.22	865.228	0.780248	1.03e-17	9.88e-16	TRIM38	6	25962802	25991226	+	9413	protein_coding	tripartite motif containing 38 [Source:HGNC Symbol;Acc:HGNC:10059]	-	1663	1240	1321	891	898	973	10.4061	8.12158	8.53983	5.43754	4.91024	5.35122
ENSG00000026508	39565.9	38454.5	41536.7	31270.5	32386.8	31341.2	39852.3	31666.2	0.331708	1.13e-17	1.09e-15	CD44	11	35138870	35232402	+	10004	protein_coding	CD44 molecule (Indian blood group) [Source:HGNC Symbol;Acc:HGNC:1681]	-	38230	35680	39245	30996	35943	34355	225.089	219.886	238.718	177.986	184.925	177.781
ENSG00000050730	246.316	233.874	196.861	65.5756	85.6007	65.6837	225.684	72.2867	1.64028	1.52e-17	1.45e-15	TNIP3	4	121131408	121227466	-	3768	protein_coding	TNFAIP3 interacting protein 3 [Source:HGNC Symbol;Acc:HGNC:19315]	-	238	217	186	65	95	72	3.7204	3.55055	3.00384	0.990958	1.29768	0.989213
ENSG00000130164	3064.47	3089.94	3315.95	2332.48	2254.45	2318.09	3156.78	2301.67	0.455902	2.38e-17	2.25e-15	LDLR	19	11089362	11133816	+	7718	protein_coding	low density lipoprotein receptor [Source:HGNC Symbol;Acc:HGNC:6547]	-	2961	2867	3133	2312	2502	2541	22.5973	22.9018	24.7019	17.2082	16.6854	17.0439
ENSG00000108771	1025.63	985.073	848.832	506.446	378.445	550.101	953.178	478.331	0.995573	2.42e-17	2.28e-15	DHX58	17	42101404	42112733	-	3843	protein_coding	DExH-box helicase 58 [Source:HGNC Symbol;Acc:HGNC:29517]	-	991	914	802	502	420	603	15.1889	14.663	12.6993	7.50388	5.62514	8.12297
ENSG00000100342	1711.8	1685.62	1510.33	1098.64	936.202	1071.92	1635.91	1035.59	0.660392	2.53e-17	2.36e-15	APOL1	22	36253010	36267530	+	3519	protein_coding	apolipoprotein L1 [Source:HGNC Symbol;Acc:HGNC:618]	-	1654	1564	1427	1089	1039	1175	27.6847	27.4009	24.6763	17.7771	15.1968	17.2857
ENSG00000196878	63103.6	63315.2	69349.1	52479.7	47156.1	46831.6	65256	48822.4	0.418607	3.41e-17	3.16e-15	LAMB3	1	209614870	209652466	-	4688	protein_coding	laminin subunit beta 3 [Source:HGNC Symbol;Acc:HGNC:6490]	-	60973	58747	65523	52019	52334	51335	766.079	772.582	850.512	637.422	574.581	566.884
ENSG00000130589	13665.4	12066.6	12149.3	6528.31	4843.2	5525.64	12627.1	5632.38	1.16482	3.81e-17	3.51e-15	HELZ2	20	63558086	63574239	-	12066	protein_coding	helicase with zinc finger 2 [Source:HGNC Symbol;Acc:HGNC:30021]	-	13204	11196	11479	6471	5375	6057	64.4564	57.2066	57.8916	30.8078	22.9282	25.9874
ENSG00000163874	2185.8	2193.24	2544.38	1622.24	1287.62	1286.31	2307.81	1398.72	0.723433	3.9e-17	3.57e-15	ZC3H12A	1	37474552	37484379	+	3121	protein_coding	zinc finger CCCH-type containing 12A [Source:HGNC Symbol;Acc:HGNC:26259]	-	2112	2035	2404	1608	1429	1410	39.8588	40.1992	46.8722	29.5968	23.5664	23.388
ENSG00000179826	190.429	219.863	223.321	77.6819	70.2827	58.3855	211.205	68.7834	1.62089	5.26e-17	4.78e-15	MRGPRX3	11	18120955	18138480	+	1741	protein_coding	MAS related GPR family member X3 [Source:HGNC Symbol;Acc:HGNC:17980]	-	184	204	211	77	78	64	6.22505	7.22401	7.37493	2.54065	2.30595	1.90305
ENSG00000145555	4713.13	4575.1	4769.12	3705.53	3488.91	3453.87	4685.78	3549.43	0.401092	7.98e-17	7.21e-15	MYO10	5	16661914	16936276	-	13963	protein_coding	myosin X [Source:HGNC Symbol;Acc:HGNC:7593]	-	4554	4245	4506	3673	3872	3786	19.2105	18.7433	19.6375	15.1111	14.2729	14.0369
ENSG00000112531	5441.73	5581.72	5617.95	4283.6	4275.53	4402.63	5547.13	4320.59	0.360421	8.29e-17	7.44e-15	QKI	6	163414000	163578596	+	17368	protein_coding	QKI, KH domain containing RNA binding [Source:HGNC Symbol;Acc:HGNC:21100]	-	5258	5179	5308	4246	4745	4826	17.8318	18.3841	18.5975	14.0437	14.0618	14.3849
ENSG00000059728	1031.84	946.274	1027.7	660.801	581.184	598.451	1001.94	613.479	0.70902	8.74e-17	7.8e-15	MXD1	2	69897688	69942945	+	6351	protein_coding	MAX dimerization protein 1 [Source:HGNC Symbol;Acc:HGNC:6761]	bHLH	997	878	971	655	645	656	9.24649	8.52313	9.30361	5.9245	5.22724	5.34724
ENSG00000160326	1638.31	1546.59	1950.62	1140.01	884.841	908.624	1711.84	977.824	0.809124	1.2e-16	1.06e-14	SLC2A6	9	133471095	133479137	-	3540	protein_coding	solute carrier family 2 member 6 [Source:HGNC Symbol;Acc:HGNC:11011]	-	1583	1435	1843	1130	982	996	26.3391	24.9917	31.6808	18.337	14.2779	14.5655
ENSG00000124145	38961.4	36993.1	45733.2	23497.3	21140.7	21062.6	40562.6	21900.2	0.889227	1.54e-16	1.36e-14	SDC4	20	45325288	45348424	-	2613	protein_coding	syndecan 4 [Source:HGNC Symbol;Acc:HGNC:10661]	-	37646	34324	43210	23291	23462	23088	848.601	809.851	1006.28	512.037	462.147	457.42
ENSG00000136514	305.308	252.196	246.606	89.7882	108.127	105.824	268.037	101.246	1.40267	1.59e-16	1.4e-14	RTP4	3	187368332	187372076	+	1554	protein_coding	receptor transporter protein 4 [Source:HGNC Symbol;Acc:HGNC:23992]	-	295	234	233	89	120	116	11.1814	9.2835	9.12388	3.28997	3.97452	3.86434
ENSG00000110218	3096.55	2931.51	3038.65	2289.09	2242.74	2121.95	3022.24	2217.93	0.446787	2.01e-16	1.75e-14	PANX1	11	94128928	94181972	+	2769	protein_coding	pannexin 1 [Source:HGNC Symbol;Acc:HGNC:8599]	-	2992	2720	2871	2269	2489	2326	63.6447	60.5609	63.0935	47.0722	46.2654	43.4865
ENSG00000165685	1193.29	1143.5	1251.02	764.713	810.954	730.731	1195.94	768.799	0.637383	2.06e-16	1.78e-14	TMEM52B	12	10170542	10191801	+	3489	protein_coding	transmembrane protein 52B [Source:HGNC Symbol;Acc:HGNC:26438]	-	1153	1061	1182	758	900	801	19.4649	18.7483	20.6154	12.4802	13.2769	11.885
ENSG00000163694	675.818	673.601	686.897	369.241	422.597	363.997	678.772	385.279	0.816196	2.64e-16	2.26e-14	RBM47	4	40423267	40630875	-	8544	protein_coding	RNA binding motif protein 47 [Source:HGNC Symbol;Acc:HGNC:30358]	-	653	625	649	366	469	399	4.50169	4.50989	4.6223	2.46078	2.82531	2.41757
ENSG00000119698	326.007	355.661	359.854	164.444	163.993	138.666	347.174	155.701	1.1576	2.64e-16	2.26e-14	PPP4R4	14	94146128	94279735	+	4974	protein_coding	protein phosphatase 4 regulatory subunit 4 [Source:HGNC Symbol;Acc:HGNC:23788]	-	315	330	340	163	182	152	3.73017	4.0903	4.15956	1.8825	1.8833	1.582
ENSG00000138646	679.957	585.224	528.138	308.71	239.682	316.559	597.773	288.317	1.05335	2.77e-16	2.35e-14	HERC5	4	88457117	88506163	+	4766	protein_coding	HECT and RLD domain containing E3 ubiquitin protein ligase 5 [Source:HGNC Symbol;Acc:HGNC:24368]	-	657	543	499	306	266	347	8.11961	7.02413	6.3712	3.68825	2.87265	3.76915
ENSG00000110047	7429.85	7561.57	8436.45	6083.4	5572.16	5520.17	7809.29	5725.24	0.44808	5.64e-16	4.76e-14	EHD1	11	64851642	64888296	-	7101	protein_coding	EH domain containing 1 [Source:HGNC Symbol;Acc:HGNC:3242]	-	7179	7016	7971	6030	6184	6051	59.5482	60.914	68.3074	48.781	44.8234	44.1139
ENSG00000049249	200.779	208.008	249.781	89.7882	63.9753	67.5082	219.523	73.7572	1.57801	7.68e-16	6.44e-14	TNFRSF9	1	7915894	7943165	-	6331	protein_coding	TNF receptor superfamily member 9 [Source:HGNC Symbol;Acc:HGNC:11924]	-	194	193	236	89	71	74	1.8049	1.87945	2.26837	0.807552	0.577219	0.6051
ENSG00000060491	3231.09	3122.27	3328.65	2467.66	1997.65	2152.05	3227.34	2205.79	0.549877	8.21e-16	6.85e-14	OGFR	20	62804835	62814000	+	4702	protein_coding	opioid growth factor receptor [Source:HGNC Symbol;Acc:HGNC:15768]	-	3122	2897	3145	2446	2217	2359	39.1088	37.985	40.7017	29.8832	24.2682	25.9725
ENSG00000102531	2866.79	2675	2581.42	1906.74	2006.66	1734.23	2707.74	1882.54	0.52454	8.87e-16	7.36e-14	FNDC3A	13	48975912	49209779	+	7698	protein_coding	fibronectin type III domain containing 3A [Source:HGNC Symbol;Acc:HGNC:20296]	-	2770	2482	2439	1890	2227	1901	21.1946	19.8779	19.2801	14.1038	14.8901	12.7842
ENSG00000105835	12894.3	12773.6	13482.9	10589	10634.3	10391.7	13050.3	10538.3	0.308455	1.57e-15	1.3e-13	NAMPT	7	106248285	106286326	-	9049	protein_coding	nicotinamide phosphoribosyltransferase [Source:HGNC Symbol;Acc:HGNC:30092]	-	12459	11852	12739	10496	11802	11391	81.0973	80.7491	85.6661	66.6309	67.1289	65.1672
ENSG00000137331	5990.25	6256.4	7353.72	4824.35	4371.04	4435.47	6533.46	4543.62	0.524191	1.83e-15	1.5e-13	IER3	6	30743199	30744554	-	1356	protein_coding	immediate early response 3 [Source:HGNC Symbol;Acc:HGNC:5392]	-	5788	5805	6948	4782	4851	4862	251.416	263.93	311.799	202.583	184.131	185.619
ENSG00000185551	2011.93	2130.73	2060.69	2794.53	3105.05	2751.42	2067.78	2883.67	-0.480175	1.96e-15	1.6e-13	NR2F2	15	96325938	96340263	+	6459	protein_coding	nuclear receptor subfamily 2 group F member 2 [Source:HGNC Symbol;Acc:HGNC:7976]	RXR-like	1944	1977	1947	2770	3446	3016	17.7278	18.8707	18.3432	24.6358	27.4603	24.1732
ENSG00000146859	468.829	400.927	388.43	182.603	132.456	214.384	419.395	176.481	1.24992	2.06e-15	1.67e-13	TMEM140	7	135148072	135166215	+	2313	protein_coding	transmembrane protein 140 [Source:HGNC Symbol;Acc:HGNC:21870]	-	453	372	367	181	147	235	11.5358	9.91549	9.65528	4.49527	3.27112	5.25969
ENSG00000177409	7046.92	5773.57	5313.14	2819.75	2553.61	3016.89	6044.54	2796.75	1.11193	3.32e-15	2.68e-13	SAMD9L	7	93130055	93148369	-	7135	protein_coding	sterile alpha motif domain containing 9 like [Source:HGNC Symbol;Acc:HGNC:1349]	-	6809	5357	5020	2795	2834	3307	56.21	46.2886	42.8138	22.503	20.4438	23.9943
ENSG00000178860	638.56	603.546	837.189	376.303	318.074	361.26	693.098	351.879	0.978919	4.22e-15	3.39e-13	MSC	8	71841549	71844468	-	2113	protein_coding	musculin [Source:HGNC Symbol;Acc:HGNC:7321]	bHLH	617	560	791	373	353	396	17.1993	16.3394	22.7799	10.1406	8.59864	9.70205
ENSG00000135899	2379.33	2194.32	2079.74	1416.43	1309.24	1628.41	2217.8	1451.36	0.61173	4.43e-15	3.53e-13	SP110	2	230167293	230225729	-	6865	protein_coding	SP110 nuclear body protein [Source:HGNC Symbol;Acc:HGNC:5401]	SAND	2299	2036	1965	1404	1453	1785	19.7252	18.2845	17.4179	11.7484	10.8938	13.4606
ENSG00000138685	1875.32	1712.56	1802.44	1323.62	1218.23	1163.15	1796.77	1235	0.541824	4.95e-15	3.92e-13	FGF2	4	122826708	122898236	+	6775	protein_coding	fibroblast growth factor 2 [Source:HGNC Symbol;Acc:HGNC:3676]	-	1812	1589	1703	1312	1352	1275	15.7533	14.4598	15.2961	11.1244	10.2712	9.74247
ENSG00000197110	129.368	115.32	88.9051	25.2214	18.0212	24.6314	111.198	22.6247	2.30098	9.62e-15	7.59e-13	IFNL3	19	39243553	39245129	-	771	protein_coding	interferon lambda 3 [Source:HGNC Symbol;Acc:HGNC:18365]	-	125	107	84	25	20	27	9.54948	8.55611	6.62978	1.86268	1.33515	1.81291
ENSG00000141664	1190.18	1095.01	973.722	637.597	598.304	724.345	1086.3	653.415	0.733355	1.15e-14	9.02e-13	ZCCHC2	18	62523007	62587709	+	10235	protein_coding	zinc finger CCHC-type containing 2 [Source:HGNC Symbol;Acc:HGNC:22916]	-	1150	1016	920	632	664	794	6.61811	6.12002	5.46984	3.54717	3.33914	4.01606
ENSG00000168062	269.085	241.418	266.715	104.921	70.2827	114.946	259.073	96.7167	1.42375	1.17e-14	9.15e-13	BATF2	11	64987943	64997045	-	2844	protein_coding	basic leucine zipper ATF-like transcription factor 2 [Source:HGNC Symbol;Acc:HGNC:25163]	TF_bZIP	260	224	252	104	78	126	5.38478	4.85585	5.39194	2.10066	1.41163	2.29355
ENSG00000163347	13158.3	12724	14134.8	10806.9	10275.7	10124.4	13339.1	10402.3	0.358878	1.19e-14	9.24e-13	CLDN1	3	190305701	190322475	-	3663	protein_coding	claudin 1 [Source:HGNC Symbol;Acc:HGNC:2032]	-	12714	11806	13355	10712	11404	11098	204.442	198.707	221.861	167.991	160.242	156.847
ENSG00000148677	2503.53	2600.64	2596.24	3298.96	3718.68	3400.04	2566.8	3472.56	-0.436441	1.21e-14	9.33e-13	ANKRD1	10	90912096	90921276	-	1979	protein_coding	ankyrin repeat domain 1 [Source:HGNC Symbol;Acc:HGNC:15819]	-	2419	2413	2453	3270	4127	3727	71.9969	75.1724	75.4269	94.9193	107.336	97.4948
ENSG00000163947	863.142	852.509	875.291	518.552	558.657	567.434	863.647	548.215	0.65487	1.61e-14	1.23e-12	ARHGEF3	3	56727418	57079329	-	6594	protein_coding	Rho guanine nucleotide exchange factor 3 [Source:HGNC Symbol;Acc:HGNC:683]	-	834	791	827	514	620	622	7.44974	7.39561	7.63187	4.47782	4.83947	4.88326
ENSG00000185745	10129	8711.54	8247	3414.98	2758.15	4025.86	9029.18	3399.66	1.40923	1.68e-14	1.28e-12	IFIT1	10	89392546	89406486	+	4613	protein_coding	interferon induced protein with tetratricopeptide repeats 1 [Source:HGNC Symbol;Acc:HGNC:5407]	-	9787	8083	7792	3385	3061	4413	124.965	108.028	102.787	42.1529	34.1535	49.5243
ENSG00000128016	871.422	838.498	938.795	530.658	593.799	515.434	882.905	546.631	0.691222	3.05e-14	2.32e-12	ZFP36	19	39406813	39409412	+	2010	protein_coding	ZFP36 ring finger protein [Source:HGNC Symbol;Acc:HGNC:12862]	-	842	778	887	526	659	565	24.674	23.8633	26.8536	15.0329	16.875	14.5519
ENSG00000153250	2816.08	2850.68	2940.22	2172.07	2194.08	2197.67	2868.99	2187.94	0.390862	4.09e-14	3.09e-12	RBMS1	2	160272151	160493794	-	11765	protein_coding	RNA binding motif single stranded interacting protein 1 [Source:HGNC Symbol;Acc:HGNC:9907]	-	2721	2645	2778	2153	2435	2409	13.6226	13.8605	14.3686	10.5125	10.6528	10.6002
ENSG00000055332	6776.8	6369.57	5804.23	4492.44	4349.42	4956.38	6316.87	4599.41	0.457741	5.57e-14	4.18e-12	EIF2AK2	2	37099210	37157065	-	10753	protein_coding	eukaryotic translation initiation factor 2 alpha kinase 2 [Source:HGNC Symbol;Acc:HGNC:9437]	-	6548	5910	5484	4453	4827	5433	35.8676	33.8848	31.0343	23.789	23.1048	26.1564
ENSG00000147454	3274.56	3197.72	2888.36	2397.04	2192.28	2216.82	3120.21	2268.72	0.460257	5.6e-14	4.19e-12	SLC25A37	8	23528805	23575463	+	8147	protein_coding	solute carrier family 25 member 37 [Source:HGNC Symbol;Acc:HGNC:29786]	-	3164	2967	2729	2376	2433	2430	22.8751	22.4526	20.3836	16.7533	15.3709	15.441
ENSG00000163082	186.29	155.198	213.795	65.5756	64.8764	60.21	185.094	63.554	1.54313	7.64e-14	5.68e-12	SGPP2	2	222424517	222560948	+	3336	protein_coding	sphingosine-1-phosphate phosphatase 2 [Source:HGNC Symbol;Acc:HGNC:19953]	-	180	144	202	65	72	66	3.17812	2.66123	3.68468	1.11928	1.11086	1.0242
ENSG00000143514	2131.98	2084.39	2215.22	1592.98	1593.98	1414.02	2143.86	1533.66	0.483595	8.24e-14	6.09e-12	TP53BP2	1	223779899	223845972	-	5991	protein_coding	tumor protein p53 binding protein 2 [Source:HGNC Symbol;Acc:HGNC:12000]	-	2060	1934	2093	1579	1769	1550	20.2531	19.9023	21.2591	15.1403	15.1979	13.3937
ENSG00000143384	10757.2	10353	10153.2	8575.28	8414.1	8512.42	10421.1	8500.6	0.293956	1.26e-13	9.25e-12	MCL1	1	150574551	150579738	-	4371	protein_coding	MCL1, BCL2 family apoptosis regulator [Source:HGNC Symbol;Acc:HGNC:6943]	-	10394	9606	9593	8500	9338	9331	140.064	135.49	133.551	111.71	109.958	110.514
ENSG00000128422	3928.64	3817.43	4584.96	3104.25	2653.62	2839.91	4110.34	2865.93	0.52068	1.43e-13	1.05e-11	KRT17	17	41619441	41624842	-	3130	protein_coding	keratin 17 [Source:HGNC Symbol;Acc:HGNC:6427]	-	3796	3542	4332	3077	2945	3113	71.4341	69.7671	84.2206	56.4723	48.4279	51.4876
ENSG00000083799	1955.01	2070.38	2062.81	1502.19	1525.5	1458.73	2029.4	1495.47	0.440361	1.86e-13	1.35e-11	CYLD	16	50742050	50801935	+	12954	protein_coding	CYLD lysine 63 deubiquitinase [Source:HGNC Symbol;Acc:HGNC:2584]	-	1889	1921	1949	1489	1693	1599	8.58918	9.14261	9.15551	6.60303	6.72679	6.39017
ENSG00000137628	1876.35	1805.25	1668.03	1227.78	1074.06	1304.55	1783.21	1202.13	0.56924	1.97e-13	1.43e-11	DDX60	4	168216293	168318807	-	6750	protein_coding	DExD/H-box helicase 60 [Source:HGNC Symbol;Acc:HGNC:25942]	-	1813	1675	1576	1217	1192	1430	15.8204	15.2988	14.2078	10.3571	9.08923	10.9673
ENSG00000140416	3499.14	3516.73	3274.67	4377.43	4455.74	4317.79	3430.18	4383.65	-0.353872	2.8e-13	2.02e-11	TPM1	15	63042632	63071915	+	12876	protein_coding	tropomyosin 1 [Source:HGNC Symbol;Acc:HGNC:12010]	-	3381	3263	3094	4339	4945	4733	15.4664	15.6237	14.6222	19.358	19.767	19.0293
ENSG00000135919	4346.76	4265.78	5171.31	3418	3129.38	3301.52	4594.62	3282.97	0.485151	3.3e-13	2.37e-11	SERPINE2	2	223975112	224039319	-	8891	protein_coding	serpin family E member 2 [Source:HGNC Symbol;Acc:HGNC:8951]	-	4200	3958	4886	3388	3473	3619	27.8242	27.4455	33.4409	21.89	20.1052	21.072
ENSG00000089351	950.077	866.52	1007.59	642.641	580.283	582.943	941.396	601.956	0.646237	3.54e-13	2.52e-11	GRAMD1A	19	34994784	35026471	+	5942	protein_coding	GRAM domain containing 1A [Source:HGNC Symbol;Acc:HGNC:29305]	-	918	804	952	637	644	639	9.09984	8.342	9.74942	6.15828	5.57838	5.56719
ENSG00000052795	589.917	625.101	506.97	353.1	279.329	310.173	573.996	314.2	0.871097	3.94e-13	2.8e-11	FNIP2	4	158769138	158908049	+	10868	protein_coding	folliculin interacting protein 2 [Source:HGNC Symbol;Acc:HGNC:29280]	-	570	580	479	350	310	340	3.08922	3.29022	2.68201	1.85	1.46814	1.61956
ENSG00000107968	257.701	245.729	242.372	103.912	100.018	122.245	248.601	108.725	1.1926	4.4e-13	3.11e-11	MAP3K8	10	30433937	30461833	+	3601	protein_coding	mitogen-activated protein kinase kinase kinase 8 [Source:HGNC Symbol;Acc:HGNC:6860]	-	249	228	229	103	111	134	4.07287	3.90354	3.86978	1.64311	1.58655	1.92641
ENSG00000133805	1015.28	961.363	1005.47	702.164	570.371	642.24	994.038	638.259	0.640645	5.22e-13	3.67e-11	AMPD3	11	10308313	10507579	+	6793	protein_coding	adenosine monophosphate deaminase 3 [Source:HGNC Symbol;Acc:HGNC:470]	-	981	892	950	696	633	704	8.50612	8.09562	8.51014	5.88573	4.79619	5.36512
ENSG00000020577	1988.12	1702.86	1893.47	1349.85	1328.16	1258.03	1861.48	1312.01	0.505178	6.24e-13	4.36e-11	SAMD4A	14	54567097	54793315	+	12170	protein_coding	sterile alpha motif domain containing 4A [Source:HGNC Symbol;Acc:HGNC:23023]	-	1921	1580	1789	1338	1474	1379	9.29738	8.00411	8.94529	6.31565	6.23393	5.86599
ENSG00000132256	1100.14	901.008	879.525	604.305	549.647	613.96	960.226	589.304	0.705072	6.38e-13	4.44e-11	TRIM5	11	5663557	5938619	-	4804	protein_coding	tripartite motif containing 5 [Source:HGNC Symbol;Acc:HGNC:16276]	-	1063	836	831	599	610	673	13.0333	10.7288	10.5262	7.1627	6.53554	7.25237
ENSG00000171855	84.8653	76.521	82.5547	6.05314	18.0212	14.5964	81.3137	12.8902	2.6416	6.53e-13	4.52e-11	IFNB1	9	21077105	21077963	-	859	protein_coding	interferon beta 1 [Source:HGNC Symbol;Acc:HGNC:5434]	-	82	71	78	6	20	16	5.6227	5.09579	5.52555	0.401246	1.19837	0.964261
ENSG00000163644	549.555	428.949	493.211	248.179	272.12	274.594	490.572	264.964	0.888181	6.91e-13	4.77e-11	PPM1K	4	88257620	88284769	-	11371	protein_coding	protein phosphatase, Mg2+/Mn2+ dependent 1K [Source:HGNC Symbol;Acc:HGNC:25415]	-	531	398	466	246	302	301	2.75055	2.1579	2.4938	1.24277	1.36698	1.37036
ENSG00000198431	13608.5	13482.8	14591	11120.6	11519.2	11170.8	13894.1	11270.2	0.301911	6.96e-13	4.77e-11	TXNRD1	12	104215779	104350305	+	6708	protein_coding	thioredoxin reductase 1 [Source:HGNC Symbol;Acc:HGNC:12437]	-	13149	12510	13786	11023	12784	12245	115.458	114.977	125.06	94.3973	98.0908	94.5004
ENSG00000113504	430.536	430.027	582.116	253.223	242.385	240.84	480.893	245.483	0.970502	7.17e-13	4.89e-11	SLC12A7	5	1050376	1112035	-	5984	protein_coding	solute carrier family 12 member 7 [Source:HGNC Symbol;Acc:HGNC:10915]	-	416	399	550	251	269	264	4.09473	4.11082	5.59301	2.40954	2.31374	2.28392
ENSG00000155287	1043.22	837.42	818.138	526.623	518.11	577.469	899.594	540.734	0.734499	8e-13	5.43e-11	SLC25A28	10	99610522	99620609	-	1755	protein_coding	solute carrier family 25 member 28 [Source:HGNC Symbol;Acc:HGNC:23472]	-	1008	777	773	522	575	633	33.8304	27.2955	26.8026	17.0862	16.8634	18.6722
ENSG00000263528	975.951	906.397	932.445	609.349	636.149	634.942	938.264	626.813	0.581701	9.51e-13	6.43e-11	IKBKE	1	206470476	206496889	+	3791	protein_coding	inhibitor of nuclear factor kappa B kinase subunit epsilon [Source:HGNC Symbol;Acc:HGNC:14552]	-	943	841	881	604	706	696	14.6515	13.6769	14.1415	9.15242	9.5853	9.50437
ENSG00000103313	141.787	144.42	157.701	55.4871	32.4382	49.2628	147.969	45.7293	1.69929	9.85e-13	6.63e-11	MEFV	16	3242028	3256627	-	4819	protein_coding	MEFV, pyrin innate immunity regulator [Source:HGNC Symbol;Acc:HGNC:6998]	-	137	134	149	55	36	54	1.67451	1.71433	1.8815	0.655629	0.384503	0.580103
ENSG00000138496	3027.21	2610.34	2559.2	1958.19	1662.46	1991.49	2732.25	1870.71	0.546986	1e-12	6.72e-11	PARP9	3	122527924	122564577	-	8938	protein_coding	poly(ADP-ribose) polymerase family member 9 [Source:HGNC Symbol;Acc:HGNC:24118]	-	2925	2422	2418	1941	1845	2183	19.2757	16.7063	16.4623	12.4749	10.6246	12.6439
ENSG00000173193	9965.46	8478.75	8097.77	5031.17	4729.67	5500.1	8847.33	5086.98	0.798453	1.05e-12	7e-11	PARP14	3	122680618	122730840	+	10495	protein_coding	poly(ADP-ribose) polymerase family member 14 [Source:HGNC Symbol;Acc:HGNC:29232]	-	9629	7867	7651	4987	5249	6029	54.0409	46.214	44.3619	27.2967	25.7424	29.7393
ENSG00000159200	989.405	977.529	932.445	685.013	633.446	586.592	966.46	635.017	0.607002	1.06e-12	7.03e-11	RCAN1	21	34513142	34615142	-	6990	protein_coding	regulator of calcineurin 1 [Source:HGNC Symbol;Acc:HGNC:3040]	-	956	907	881	679	703	643	8.05572	7.99976	7.66961	5.58014	5.17646	4.76214
ENSG00000164211	1007	886.997	950.437	605.314	610.018	653.188	948.145	622.84	0.60617	1.16e-12	7.64e-11	STARD4	5	111496033	111512590	-	5684	protein_coding	StAR related lipid transfer domain containing 4 [Source:HGNC Symbol;Acc:HGNC:18058]	-	973	823	898	600	677	716	10.0828	8.92673	9.61384	6.06387	6.13041	6.52119
ENSG00000131459	1494.46	1402.17	1695.55	1101.67	998.375	995.29	1530.72	1031.78	0.569829	1.16e-12	7.64e-11	GFPT2	5	180300690	180353387	-	4780	protein_coding	glutamine-fructose-6-phosphate transaminase 2 [Source:HGNC Symbol;Acc:HGNC:4242]	-	1444	1301	1602	1092	1108	1091	17.7936	16.7802	20.3943	13.1234	11.9307	11.8158
ENSG00000184014	1561.73	1561.68	1715.66	1128.91	1165.07	1175.92	1613.02	1156.63	0.479527	1.33e-12	8.73e-11	DENND5A	11	9138825	9265390	-	8648	protein_coding	DENN domain containing 5A [Source:HGNC Symbol;Acc:HGNC:19344]	-	1509	1449	1621	1119	1293	1289	10.2777	10.33	11.4062	7.43305	7.69551	7.71623
ENSG00000137575	4367.46	4168.78	4373.28	3450.29	3322.21	3454.78	4303.17	3409.09	0.336204	1.37e-12	8.9e-11	SDCBP	8	58552924	58582860	+	4778	protein_coding	syndecan binding protein [Source:HGNC Symbol;Acc:HGNC:10662]	-	4220	3868	4132	3420	3687	3787	52.0224	49.9099	52.6246	41.1181	39.7175	41.0315
ENSG00000137449	873.492	772.755	794.854	548.818	489.276	519.084	813.7	519.059	0.649764	1.69e-12	1.1e-10	CPEB2	4	15002674	15070153	+	7177	protein_coding	cytoplasmic polyadenylation element binding protein 2 [Source:HGNC Symbol;Acc:HGNC:21745]	-	844	717	751	544	543	569	6.92665	6.15918	6.36754	4.3542	3.89414	4.10428
ENSG00000115159	1840.13	1802.02	1934.74	1331.69	1402.05	1379.36	1858.96	1371.03	0.4389	1.85e-12	1.19e-10	GPD2	2	156435290	156613735	+	7155	protein_coding	glycerol-3-phosphate dehydrogenase 2 [Source:HGNC Symbol;Acc:HGNC:4456]	-	1778	1672	1828	1320	1556	1512	14.6368	14.407	15.5468	10.5978	11.1932	10.9398
ENSG00000133657	10512.9	10693.5	10715.2	8627.74	9044.84	8765.12	10640.6	8812.57	0.271806	2.03e-12	1.31e-10	ATP13A3	3	194402672	194498364	-	13254	protein_coding	ATPase 13A3 [Source:HGNC Symbol;Acc:HGNC:24113]	-	10158	9922	10124	8552	10038	9608	45.1424	46.1529	46.4814	37.0658	38.9812	37.5279
ENSG00000008294	5661.14	5464.25	5466.6	4419.8	4528.73	4495.68	5530.66	4481.4	0.303439	2.1e-12	1.34e-10	SPAG9	17	50962174	51120865	-	11963	protein_coding	sperm associated antigen 9 [Source:HGNC Symbol;Acc:HGNC:14524]	-	5470	5070	5165	4381	5026	4928	26.9322	26.1285	26.2727	21.0371	21.6241	21.3255
ENSG00000166016	1538.96	1457.13	1651.09	1148.08	1087.58	1004.41	1549.06	1080.02	0.521057	2.78e-12	1.77e-10	ABTB2	11	34150988	34358008	-	4973	protein_coding	ankyrin repeat and BTB domain containing 2 [Source:HGNC Symbol;Acc:HGNC:23842]	-	1487	1352	1560	1138	1207	1101	17.6123	16.7612	19.0889	13.1455	12.4923	11.4614
ENSG00000189221	2297.57	2315.03	2399.38	1821.99	1726.43	1789.88	2337.33	1779.44	0.393724	3.11e-12	1.98e-10	MAOA	X	43654907	43746824	+	5528	protein_coding	monoamine oxidase A [Source:HGNC Symbol;Acc:HGNC:6833]	-	2220	2148	2267	1806	1916	1962	23.6542	23.9559	24.955	18.7673	17.8395	18.3738
ENSG00000137462	655.119	608.935	600.109	360.162	368.534	410.523	621.388	379.739	0.709934	4.08e-12	2.58e-10	TLR2	4	153684070	153705702	+	5217	protein_coding	toll like receptor 2 [Source:HGNC Symbol;Acc:HGNC:11848]	-	633	565	567	357	409	450	7.14672	6.67689	6.61358	3.93097	4.03513	4.46539
ENSG00000008517	794.836	794.31	940.912	582.11	481.166	450.663	843.353	504.646	0.742536	4.4e-12	2.77e-10	IL32	16	3065297	3082192	+	3209	protein_coding	interleukin 32 [Source:HGNC Symbol;Acc:HGNC:16830]	-	768	737	889	577	534	494	14.0966	14.1594	16.858	10.329	8.56498	7.96939
ENSG00000198938	35234.6	33093.7	33663.3	41250.1	40208	44706	33997.2	42054.7	-0.306848	4.8e-12	3e-10	MT-CO3	MT	9207	9990	+	784	protein_coding	mitochondrially encoded cytochrome c oxidase III [Source:HGNC Symbol;Acc:HGNC:7422]	-	34045	30706	31806	40888	44623	49005	2557.77	2414.65	2468.7	2995.94	2929.53	3235.88
ENSG00000090776	1773.89	1763.22	2183.47	1355.9	1291.22	1254.38	1906.86	1300.5	0.552446	6.47e-12	4.03e-10	EFNB1	X	68828997	68842147	+	3314	protein_coding	ephrin B1 [Source:HGNC Symbol;Acc:HGNC:3226]	-	1714	1636	2063	1344	1433	1375	30.4637	30.4353	37.881	23.297	22.2561	21.4792
ENSG00000130775	226.652	198.308	196.861	93.8236	73.887	91.2273	207.274	86.3126	1.26624	7.07e-12	4.39e-10	THEMIS2	1	27872543	27886685	+	4621	protein_coding	thymocyte selection associated family member 2 [Source:HGNC Symbol;Acc:HGNC:16839]	-	219	184	186	93	82	100	2.79146	2.45487	2.44935	1.15611	0.91334	1.12029
ENSG00000101236	1055.64	913.941	1061.57	676.942	655.071	690.591	1010.38	674.201	0.584018	7.24e-12	4.47e-10	RNF24	20	3927309	4015582	-	7668	protein_coding	ring finger protein 24 [Source:HGNC Symbol;Acc:HGNC:13779]	-	1020	848	1003	671	727	757	7.83505	6.81805	7.95964	5.02682	4.87986	5.11072
ENSG00000058085	49234.3	49095.2	51939.6	42044.1	42885.1	40762.2	50089.7	41897.1	0.257664	8.22e-12	5.06e-10	LAMC2	1	183186238	183244900	+	6543	protein_coding	laminin subunit gamma 2 [Source:HGNC Symbol;Acc:HGNC:6493]	-	47572	45553	49074	41675	47594	44682	428.251	429.227	456.404	365.891	374.395	353.528
ENSG00000146232	708.936	625.101	756.751	429.773	440.619	431.505	696.929	433.966	0.68351	8.78e-12	5.38e-10	NFKBIE	6	44258166	44265788	-	2581	protein_coding	NFKB inhibitor epsilon [Source:HGNC Symbol;Acc:HGNC:7799]	-	685	580	715	426	489	473	15.6324	13.8544	16.8575	9.48144	9.75159	9.48727
ENSG00000132530	1247.11	1079.92	952.554	702.164	546.944	709.749	1093.19	652.952	0.744443	9.03e-12	5.5e-10	XAF1	17	6755447	6775647	+	6615	protein_coding	XIAP associated factor 1 [Source:HGNC Symbol;Acc:HGNC:30932]	-	1205	1002	900	696	607	778	10.7295	9.33866	8.27918	6.04411	4.72295	6.0886
ENSG00000177189	2956.83	2929.35	2905.29	2223.52	2383.3	2230.51	2930.49	2279.11	0.362398	9.64e-12	5.85e-10	RPS6KA3	X	20149911	20267519	-	9925	protein_coding	ribosomal protein S6 kinase A3 [Source:HGNC Symbol;Acc:HGNC:10432]	-	2857	2718	2745	2204	2645	2445	16.9552	16.8836	16.8301	12.7566	13.7167	12.7531
ENSG00000065618	19084.3	19050.5	20242.8	16514	16167.7	15853.5	19459.2	16178.4	0.266439	1.07e-11	6.45e-10	COL17A1	10	104031286	104085957	-	7066	protein_coding	collagen type XVII alpha 1 chain [Source:HGNC Symbol;Acc:HGNC:2194]	-	18440	17676	19126	16369	17943	17378	153.713	154.226	164.712	133.076	130.7	127.319
ENSG00000091527	12077.8	12095.7	12653.1	10274.2	10328.9	10153.6	12275.5	10252.2	0.259851	1.07e-11	6.45e-10	CDV3	3	133573730	133590261	+	4367	protein_coding	CDV3 homolog [Source:HGNC Symbol;Acc:HGNC:26928]	-	11670	11223	11955	10184	11463	11130	157.402	158.443	166.587	133.964	135.105	131.941
ENSG00000117461	382.929	282.373	321.752	171.506	161.29	151.437	329.018	161.411	1.02905	1.3e-11	7.77e-10	PIK3R3	1	46040140	46133036	-	7410	protein_coding	phosphoinositide-3-kinase regulatory subunit 3 [Source:HGNC Symbol;Acc:HGNC:8981]	-	370	262	304	170	179	166	2.94108	2.17987	2.49649	1.3179	1.24334	1.15973
ENSG00000166920	939.728	951.663	966.313	702.164	600.106	606.662	952.568	636.311	0.583499	1.34e-11	7.98e-10	C15orf48	15	45430529	45448761	+	1405	protein_coding	chromosome 15 open reading frame 48 [Source:HGNC Symbol;Acc:HGNC:29898]	-	908	883	913	696	666	665	38.0657	38.7464	39.5429	28.4568	24.3979	24.5027
ENSG00000123240	2677.4	2468.07	2547.55	1994.51	1909.35	2004.26	2564.34	1969.37	0.381158	1.88e-11	1.12e-09	OPTN	10	13099449	13138308	+	5138	protein_coding	optineurin [Source:HGNC Symbol;Acc:HGNC:17142]	-	2587	2290	2407	1977	2119	2197	29.6569	27.4782	28.5073	22.1037	21.2271	22.1362
ENSG00000165806	1109.46	1065.91	1042.52	753.615	755.089	756.275	1072.63	754.993	0.506692	1.92e-11	1.14e-09	CASP7	10	113679162	113730907	+	3528	protein_coding	caspase 7 [Source:HGNC Symbol;Acc:HGNC:1508]	-	1072	989	985	747	838	829	17.8974	17.2828	16.9896	12.1631	12.2256	12.1645
ENSG00000138642	1946.73	1623.11	1596.06	1156.15	944.311	1233.39	1721.96	1111.28	0.632381	2.11e-11	1.24e-09	HERC6	4	88378739	88443111	+	5793	protein_coding	HECT and RLD domain containing E3 ubiquitin protein ligase family member 6 [Source:HGNC Symbol;Acc:HGNC:26072]	-	1881	1506	1508	1146	1048	1352	19.1253	16.0276	15.8406	11.3641	9.31135	12.0821
ENSG00000235750	925.239	881.608	980.072	646.677	636.149	611.223	928.973	631.35	0.557622	2.14e-11	1.26e-09	KIAA0040	1	175156987	175192999	-	4783	protein_coding	KIAA0040 [Source:HGNC Symbol;Acc:HGNC:28950]	-	894	818	926	641	706	670	11.0093	10.5439	11.7811	7.69857	7.5973	7.25174
ENSG00000059378	3415.31	3066.23	2875.66	2403.1	2231.93	2309.88	3119.07	2314.97	0.430536	2.21e-11	1.29e-09	PARP12	7	140023744	140063721	-	6285	protein_coding	poly(ADP-ribose) polymerase family member 12 [Source:HGNC Symbol;Acc:HGNC:21919]	-	3300	2845	2717	2382	2477	2532	30.9266	27.9077	26.3062	21.7715	20.285	20.8558
ENSG00000134954	10538.8	10613.8	11745	8666.07	9075.48	8284.36	10965.9	8675.3	0.338008	2.28e-11	1.33e-09	ETS1	11	128458761	128587558	-	7149	protein_coding	ETS proto-oncogene 1, transcription factor [Source:HGNC Symbol;Acc:HGNC:3488]	ETS	10183	9848	11097	8590	10072	9081	83.8985	84.9277	94.4571	69.0241	72.5145	65.7592
ENSG00000185880	573.358	490.381	502.737	302.657	271.219	332.98	522.159	302.285	0.789109	2.41e-11	1.4e-09	TRIM69	15	44728988	44767829	+	9265	protein_coding	tripartite motif containing 69 [Source:HGNC Symbol;Acc:HGNC:17857]	-	554	455	475	300	301	365	3.52199	3.0277	3.11977	1.86007	1.67215	2.03946
ENSG00000117298	5210.94	5213.13	5790.47	4406.68	4190.83	4003.06	5404.85	4200.19	0.364043	2.82e-11	1.63e-09	ECE1	1	21217247	21345572	-	7333	protein_coding	endothelin converting enzyme 1 [Source:HGNC Symbol;Acc:HGNC:3146]	-	5035	4837	5471	4368	4651	4388	40.4428	40.6669	45.4004	34.2179	32.6452	30.978
ENSG00000029153	4183.24	4208.66	4547.92	3383.7	3414.12	3487.62	4313.27	3428.48	0.331104	3.47e-11	2e-09	ARNTL2	12	27332854	27425289	+	6983	protein_coding	aryl hydrocarbon receptor nuclear translocator like 2 [Source:HGNC Symbol;Acc:HGNC:18984]	bHLH	4042	3905	4297	3354	3789	3823	34.094	34.4767	37.4453	27.5914	27.9278	28.342
ENSG00000197536	481.248	377.216	359.854	212.869	180.212	230.805	406.106	207.962	0.966543	3.61e-11	2.07e-09	C5orf56	5	132410636	132488702	+	9728	processed_transcript	chromosome 5 open reading frame 56 [Source:HGNC Symbol;Acc:HGNC:33838]	-	465	350	340	211	200	253	2.81549	2.21815	2.12682	1.24598	1.05818	1.34637
ENSG00000105559	306.343	254.352	252.956	143.258	105.424	130.455	271.217	126.379	1.10465	3.68e-11	2.1e-09	PLEKHA4	19	48837097	48868632	-	3851	protein_coding	pleckstrin homology domain containing A4 [Source:HGNC Symbol;Acc:HGNC:14339]	-	296	236	239	142	117	143	4.52733	3.7782	3.77658	2.1182	1.56375	1.92234
ENSG00000254087	1259.53	1195.24	1387.55	866.607	830.778	955.15	1280.77	884.178	0.534542	5.79e-11	3.29e-09	LYN	8	55879813	56014168	+	6185	protein_coding	LYN proto-oncogene, Src family tyrosine kinase [Source:HGNC Symbol;Acc:HGNC:6735]	-	1217	1109	1311	859	922	1047	11.5898	11.0545	12.8984	7.97822	7.67266	8.76345
ENSG00000136848	1138.44	1215.71	1358.98	879.722	875.831	800.064	1237.71	851.872	0.539153	6.76e-11	3.83e-09	DAB2IP	9	121567057	121785530	+	9127	protein_coding	DAB2 interacting protein [Source:HGNC Symbol;Acc:HGNC:17294]	-	1100	1128	1284	872	972	877	7.09886	7.61952	8.56074	5.48834	5.48142	4.97439
ENSG00000145779	1139.47	962.441	1162.12	775.81	722.65	651.363	1088.01	716.608	0.603508	7.06e-11	3.98e-09	TNFAIP8	5	119268692	119399688	+	9591	protein_coding	TNF alpha induced protein 8 [Source:HGNC Symbol;Acc:HGNC:17260]	-	1101	893	1098	769	802	714	6.76157	5.7403	6.96647	4.60591	4.30393	3.85392
ENSG00000184898	287.714	231.719	240.255	95.8413	118.039	133.192	253.229	115.691	1.12774	8.38e-11	4.7e-09	RBM43	2	151247940	151261879	-	4717	protein_coding	RNA binding motif protein 43 [Source:HGNC Symbol;Acc:HGNC:24790]	-	278	215	227	95	131	146	3.47139	2.81008	2.92843	1.15694	1.42942	1.60234
ENSG00000075420	3457.74	3481.17	3553.03	2804.62	2861.77	2781.52	3497.31	2815.97	0.312542	8.4e-11	4.7e-09	FNDC3B	3	172039628	172401665	+	13270	protein_coding	fibronectin type III domain containing 3B [Source:HGNC Symbol;Acc:HGNC:24670]	-	3341	3230	3357	2780	3176	3049	14.8296	15.0065	15.3941	12.0345	12.3187	11.8947
ENSG00000142961	545.415	458.048	511.204	314.763	291.043	302.875	504.889	302.893	0.738228	8.85e-11	4.93e-09	MOB3C	1	46607715	46616891	-	5916	protein_coding	MOB kinase activator 3C [Source:HGNC Symbol;Acc:HGNC:29800]	-	527	425	483	312	323	332	5.24694	4.42902	4.96814	3.02956	2.81015	2.90521
ENSG00000169504	11145.3	11372.5	11056	9029.26	9589.09	9452.07	11191.3	9356.8	0.258108	9.81e-11	5.45e-09	CLIC4	1	24745357	24844324	+	4495	protein_coding	chloride intracellular channel 4 [Source:HGNC Symbol;Acc:HGNC:13518]	-	10769	10552	10446	8950	10642	10361	141.114	144.728	141.415	114.379	121.856	119.327
ENSG00000172345	246.316	202.619	200.036	104.921	90.106	96.701	216.324	97.2427	1.15564	1.05e-10	5.83e-09	STARD5	15	81309053	81324183	-	6339	protein_coding	StAR related lipid transfer domain containing 5 [Source:HGNC Symbol;Acc:HGNC:18065]	-	238	188	189	104	100	106	2.21147	1.82845	1.81433	0.942465	0.811959	0.865671
ENSG00000117595	5500.72	5227.14	5643.35	4516.65	3954.75	4357.93	5457.07	4276.44	0.35208	1.27e-10	6.97e-09	IRF6	1	209785623	209806175	-	4965	protein_coding	interferon regulatory factor 6 [Source:HGNC Symbol;Acc:HGNC:6121]	IRF	5315	4850	5332	4477	4389	4777	63.0533	60.2239	65.35	51.7989	45.4989	49.8086
ENSG00000135480	12869.5	12297.3	13586.6	16264.8	15733.4	15262.3	12917.8	15753.5	-0.286225	1.4e-10	7.69e-09	KRT7	12	52232520	52252186	+	4093	protein_coding	keratin 7 [Source:HGNC Symbol;Acc:HGNC:6445]	-	12435	11410	12837	16122	17461	16730	178.948	171.866	190.852	226.272	219.575	211.603
ENSG00000161638	9131.3	8807.46	9587.99	7836.79	7030.07	7197.84	9175.58	7354.9	0.31936	1.55e-10	8.45e-09	ITGA5	12	54395261	54419460	-	7577	protein_coding	integrin subunit alpha 5 [Source:HGNC Symbol;Acc:HGNC:6141]	-	8823	8172	9059	7768	7802	7890	68.5872	66.4933	72.7541	58.8931	52.9985	53.9073
ENSG00000215301	9746.05	9818.4	9376.31	7576.51	8287.95	7898.46	9646.92	7920.98	0.284186	1.56e-10	8.51e-09	DDX3X	X	41333284	41364472	+	15892	protein_coding	DEAD-box helicase 3 X-linked [Source:HGNC Symbol;Acc:HGNC:2745]	-	9417	9110	8859	7510	9198	8658	34.9026	35.3416	33.9219	27.1465	29.7899	28.2038
ENSG00000169047	1464.44	1398.93	1445.77	1868.4	1915.65	1842.79	1436.38	1875.62	-0.384871	1.65e-10	8.97e-09	IRS1	2	226731317	226799759	-	9953	protein_coding	insulin receptor substrate 1 [Source:HGNC Symbol;Acc:HGNC:6125]	-	1415	1298	1366	1852	2126	2020	8.37387	8.04021	8.35163	10.6891	10.9942	10.5067
ENSG00000106785	2110.25	1975.54	1909.34	1468.89	1476.84	1577.32	1998.38	1507.68	0.406383	1.93e-10	1.04e-08	TRIM14	9	98069275	98119212	-	5469	protein_coding	tripartite motif containing 14 [Source:HGNC Symbol;Acc:HGNC:16283]	-	2039	1833	1804	1456	1639	1729	21.96	20.6634	20.0726	15.2935	15.425	16.3665
ENSG00000111266	510.227	523.792	512.262	347.046	309.965	254.524	515.427	303.845	0.764288	2.73e-10	1.47e-08	DUSP16	12	12474210	12562383	-	5724	protein_coding	dual specificity phosphatase 16 [Source:HGNC Symbol;Acc:HGNC:17909]	-	493	486	484	344	344	279	5.07307	5.2346	5.14541	3.45232	3.09324	2.52332
ENSG00000261618	187.325	116.398	142.883	54.4782	41.4488	57.4732	148.869	51.1334	1.54421	2.81e-10	1.51e-08	AC083837.1	8	78837529	78840522	+	2994	lincRNA	novel transcript	-	181	108	135	54	46	63	3.56083	2.22392	2.74383	1.03608	0.790789	1.08932
ENSG00000168672	3307.68	3135.21	3285.25	2603.86	2494.14	2660.19	3242.71	2586.06	0.326629	3.96e-10	2.12e-08	FAM84B	8	126552442	126558393	-	5404	protein_coding	family with sequence similarity 84 member B [Source:HGNC Symbol;Acc:HGNC:24166]	-	3196	2909	3104	2581	2768	2916	34.835	33.1875	34.9527	27.4363	26.3636	27.9345
ENSG00000117475	2150.61	1997.09	2036.35	1611.14	1548.92	1611.99	2061.35	1590.68	0.374267	4.02e-10	2.14e-08	BLZF1	1	169367970	169396540	+	3820	protein_coding	basic leucine zipper nuclear factor 1 [Source:HGNC Symbol;Acc:HGNC:1065]	Others	2078	1853	1924	1597	1719	1767	32.041	29.906	30.649	24.0156	23.1615	23.9465
ENSG00000196352	2781.93	2680.39	2929.63	2139.78	2240.04	2216.82	2797.32	2198.88	0.347056	4.16e-10	2.21e-08	CD55	1	207321376	207386804	+	5908	protein_coding	CD55 molecule (Cromer blood group) [Source:HGNC Symbol;Acc:HGNC:2665]	-	2688	2487	2768	2121	2486	2430	26.7986	25.9527	28.5102	20.623	21.6579	21.2928
ENSG00000134352	11955.7	12188.4	11641.3	9713.27	10391	9812.41	11928.4	9972.24	0.258289	4.94e-10	2.61e-08	IL6ST	5	55935095	55994993	-	9292	protein_coding	interleukin 6 signal transducer [Source:HGNC Symbol;Acc:HGNC:6021]	-	11552	11309	10999	9628	11532	10756	73.2271	75.0346	72.0308	59.5223	63.8778	59.9252
ENSG00000253522	168.696	192.919	162.993	78.6908	73.887	74.8064	174.869	75.7947	1.2066	5.08e-10	2.68e-08	MIR3142HG	5	160438594	160487426	+	2377	lincRNA	MIR3142 host gene [Source:HGNC Symbol;Acc:HGNC:51944]	-	163	179	154	78	82	82	4.03908	4.6427	3.94245	1.88503	1.77558	1.78588
ENSG00000095951	1749.05	1735.2	1727.3	1304.45	1284.91	1386.66	1737.18	1325.34	0.39026	5.19e-10	2.72e-08	HIVEP1	6	12008762	12164999	+	10979	protein_coding	human immunodeficiency virus type I enhancer binding protein 1 [Source:HGNC Symbol;Acc:HGNC:4920]	zf-C2H2	1690	1610	1632	1293	1426	1520	9.06667	9.04086	9.04548	6.76532	6.68515	7.16719
ENSG00000145623	7068.66	7187.59	7429.92	5783.77	6114.6	6092.16	7228.72	5996.84	0.269305	6.2e-10	3.24e-08	OSMR	5	38845858	38945596	+	7174	protein_coding	oncostatin M receptor [Source:HGNC Symbol;Acc:HGNC:8507]	-	6830	6669	7020	5733	6786	6678	56.0768	57.3121	59.5457	45.9064	48.6863	48.1896
ENSG00000105810	10385.6	10303.4	10515.1	8242.35	9087.19	8527.02	10401.4	8618.86	0.271021	6.71e-10	3.49e-08	CDK6	7	92604921	92836594	-	12260	protein_coding	cyclin dependent kinase 6 [Source:HGNC Symbol;Acc:HGNC:1777]	-	10035	9560	9935	8170	10085	9347	48.2115	48.0744	49.3119	38.2811	42.339	39.4684
ENSG00000163870	3559.17	3551.22	4070.58	3042.71	2640.11	2776.05	3726.99	2819.62	0.40296	7.4e-10	3.84e-08	TPRA1	3	127571266	127598267	-	5622	protein_coding	transmembrane protein adipocyte associated 1 [Source:HGNC Symbol;Acc:HGNC:30413]	-	3439	3295	3846	3016	2930	3043	36.0301	36.1336	41.6287	30.8172	26.8245	28.0207
ENSG00000067066	3655.42	3271	3134.96	2613.95	2369.79	2651.07	3353.79	2544.93	0.3985	7.68e-10	3.97e-08	SP100	2	230415942	230544090	+	12618	protein_coding	SP100 nuclear antigen [Source:HGNC Symbol;Acc:HGNC:11206]	SAND	3532	3035	2962	2591	2630	2906	16.4875	14.8291	14.2846	11.7959	10.728	11.9227
ENSG00000146648	16912	17073.9	16100.3	13390.5	14599	13614.8	16695.4	13868.1	0.267578	8.04e-10	4.14e-08	EGFR	7	55019021	55211628	+	12521	protein_coding	epidermal growth factor receptor [Source:HGNC Symbol;Acc:HGNC:3236]	-	16341	15842	15212	13273	16202	14924	76.8712	78.0041	73.9302	60.8952	66.6015	61.7041
ENSG00000114127	1976.74	1886.08	1668.03	1282.26	1402.95	1373.88	1843.62	1353.03	0.445933	8.36e-10	4.29e-08	XRN1	3	142306607	142448062	-	11982	protein_coding	5'-3' exoribonuclease 1 [Source:HGNC Symbol;Acc:HGNC:30654]	-	1910	1750	1576	1271	1557	1506	9.38919	9.00441	8.00389	6.09353	6.68827	6.50674
ENSG00000231925	5081.57	5009.43	5603.14	4284.61	3663.71	4148.11	5231.38	4032.14	0.375956	9.67e-10	4.94e-08	TAPBP	6	33299694	33314387	-	5056	protein_coding	TAP binding protein [Source:HGNC Symbol;Acc:HGNC:11566]	-	4910	4648	5294	4247	4066	4547	57.2003	56.6769	63.7164	48.2534	41.3919	46.5571
ENSG00000182782	161.451	170.286	148.175	72.6376	67.5795	62.9469	159.971	67.7213	1.24148	9.75e-10	4.97e-08	HCAR2	12	122701293	122703343	-	2051	protein_coding	hydroxycarboxylic acid receptor 2 [Source:HGNC Symbol;Acc:HGNC:24827]	-	156	158	140	72	75	69	4.48005	4.74939	4.15372	2.0166	1.88213	1.74161
ENSG00000171766	124.193	89.4542	89.9634	20.1771	39.6467	20.07	101.204	26.6313	1.92053	9.79e-10	4.97e-08	GATM	15	45361124	45402327	-	6644	protein_coding	glycine amidinotransferase [Source:HGNC Symbol;Acc:HGNC:4175]	-	120	83	85	20	44	22	1.06384	0.770185	0.778509	0.172923	0.340861	0.17142
ENSG00000162892	1161.21	1184.46	1487.04	857.528	807.35	913.186	1277.57	859.355	0.572073	1e-09	5.08e-08	IL24	1	206897443	206904139	+	1979	protein_coding	interleukin 24 [Source:HGNC Symbol;Acc:HGNC:11346]	-	1122	1099	1405	850	896	1001	33.3942	34.2372	43.2021	24.6732	23.3033	26.1852
ENSG00000231574	331.182	298.54	352.445	169.488	153.18	202.525	327.389	175.064	0.903056	1.01e-09	5.09e-08	LINC02015	3	177816865	177899224	+	3005	lincRNA	long intergenic non-protein coding RNA 2015 [Source:HGNC Symbol;Acc:HGNC:52850]	-	320	277	333	168	170	222	6.27234	5.68306	6.74333	3.21157	2.91178	3.82452
ENSG00000204642	702.726	643.423	708.065	466.092	376.643	471.645	684.738	438.127	0.645375	1.08e-09	5.44e-08	HLA-F	6	29722775	29738528	+	4342	protein_coding	major histocompatibility complex, class I, F [Source:HGNC Symbol;Acc:HGNC:4963]	-	679	597	669	462	418	517	9.21094	8.47679	9.37585	6.1123	4.95497	6.16409
ENSG00000112149	545.415	494.692	592.7	375.294	293.746	321.12	544.269	330.053	0.723746	1.21e-09	6.07e-08	CD83	6	14117256	14136918	+	2515	protein_coding	CD83 molecule [Source:HGNC Symbol;Acc:HGNC:1703]	-	527	459	560	372	326	352	12.3423	11.2518	13.5495	8.49684	6.67167	7.24557
ENSG00000115221	1517.23	1446.36	1401.31	1067.37	1133.53	1068.27	1454.96	1089.73	0.416823	1.23e-09	6.12e-08	ITGB6	2	160099666	160200313	-	4687	protein_coding	integrin subunit beta 6 [Source:HGNC Symbol;Acc:HGNC:6161]	-	1466	1342	1324	1058	1258	1171	18.4231	17.6524	17.1897	12.9671	13.8147	12.9339
ENSG00000013374	2324.48	2195.4	2227.92	1751.37	1798.52	1769.81	2249.27	1773.23	0.343033	1.3e-09	6.44e-08	NUB1	7	151341699	151378449	+	5411	protein_coding	negative regulator of ubiquitin like proteins 1 [Source:HGNC Symbol;Acc:HGNC:17623]	-	2246	2037	2105	1736	1996	1940	24.4487	23.2092	23.6728	18.43	18.9862	18.5606
ENSG00000034152	3954.52	3994.18	4610.36	3402.87	3175.34	3062.5	4186.35	3213.57	0.381801	1.47e-09	7.27e-08	MAP2K3	17	21284672	21315240	+	3783	protein_coding	mitogen-activated protein kinase kinase 3 [Source:HGNC Symbol;Acc:HGNC:6843]	-	3821	3706	4356	3373	3524	3357	59.4928	60.3971	70.069	51.2192	47.9462	45.9392
ENSG00000107984	1941.55	1965.84	2223.68	2615.96	2746.43	2593.59	2043.69	2652	-0.376051	1.71e-09	8.43e-08	DKK1	10	52314296	52318042	+	2206	protein_coding	dickkopf WNT signaling pathway inhibitor 1 [Source:HGNC Symbol;Acc:HGNC:2891]	-	1876	1824	2101	2593	3048	2843	50.09	50.976	57.9555	67.5227	71.1155	66.7174
ENSG00000169155	1029.77	935.496	986.423	690.058	690.212	729.819	983.896	703.363	0.48423	1.72e-09	8.45e-08	ZBTB43	9	126805006	126838210	+	7052	protein_coding	zinc finger and BTB domain containing 43 [Source:HGNC Symbol;Acc:HGNC:17908]	ZBTB	995	868	932	684	766	800	8.31064	7.58847	8.04226	5.57181	5.59076	5.87281
ENSG00000159202	5518.31	5367.25	5700.51	4641.75	4637.76	4494.77	5528.69	4591.43	0.268095	2.1e-09	1.03e-07	UBE2Z	17	48908369	48929056	+	5753	protein_coding	ubiquitin conjugating enzyme E2 Z [Source:HGNC Symbol;Acc:HGNC:25847]	-	5332	4980	5386	4601	5147	4927	54.5908	53.3681	56.97	45.9421	46.0484	44.336
ENSG00000173166	1420.98	1313.79	1296.53	1057.28	961.432	932.343	1343.77	983.685	0.451042	2.1e-09	1.03e-07	RAPH1	2	203394345	203535410	-	11697	protein_coding	Ras association (RalGDS/AF-6) and pleckstrin homology domains 1 [Source:HGNC Symbol;Acc:HGNC:14436]	-	1373	1219	1225	1048	1067	1022	6.91385	6.42504	6.37288	5.14683	4.6951	4.52319
ENSG00000102908	3825.15	3668.7	3381.57	2794.53	2985.21	2838.99	3625.14	2872.91	0.335363	3.07e-09	1.5e-07	NFAT5	16	69565094	69704666	+	16401	protein_coding	nuclear factor of activated T cells 5 [Source:HGNC Symbol;Acc:HGNC:7774]	RHD	3696	3404	3195	2770	3313	3112	13.2735	12.7958	11.8543	9.70202	10.3969	9.82284
ENSG00000134250	10100	9745.11	9702.29	8124.32	8632.16	8046.25	9849.14	8267.58	0.252467	3.15e-09	1.53e-07	NOTCH2	1	119911553	120069626	-	16807	protein_coding	notch 2 [Source:HGNC Symbol;Acc:HGNC:7882]	-	9759	9042	9167	8053	9580	8820	34.201	33.1681	33.1903	27.5245	29.338	27.1673
ENSG00000111145	4534.08	4534.14	4607.19	3773.12	3886.27	3685.58	4558.47	3781.66	0.269484	3.33e-09	1.61e-07	ELK3	12	96194382	96269835	+	4648	protein_coding	ELK3, ETS transcription factor [Source:HGNC Symbol;Acc:HGNC:3325]	ETS	4381	4207	4353	3740	4313	4040	55.5176	55.8024	56.9898	46.223	47.7604	44.997
ENSG00000110911	1413.73	1379.53	1451.06	1114.79	1001.08	1071.01	1414.77	1062.29	0.414115	3.33e-09	1.61e-07	SLC11A2	12	50979401	51028566	-	10145	protein_coding	solute carrier family 11 member 2 [Source:HGNC Symbol;Acc:HGNC:10908]	-	1366	1280	1371	1105	1111	1174	7.9309	7.77866	8.22356	6.25695	5.63659	5.99079
ENSG00000105993	4961.51	4834.84	5160.73	4109.07	4212.46	4052.32	4985.69	4124.62	0.273518	3.35e-09	1.61e-07	DNAJB6	7	157335381	157417439	+	14981	protein_coding	DnaJ heat shock protein family (Hsp40) member B6 [Source:HGNC Symbol;Acc:HGNC:14888]	-	4794	4486	4876	4073	4675	4442	18.8487	18.4614	19.806	15.618	16.0618	15.3499
ENSG00000204138	1586.57	1396.78	1399.2	1076.45	1094.79	1090.17	1460.85	1087.13	0.426413	3.37e-09	1.61e-07	PHACTR4	1	28369582	28500369	+	7322	protein_coding	phosphatase and actin regulator 4 [Source:HGNC Symbol;Acc:HGNC:25793]	-	1533	1296	1322	1067	1215	1195	12.3321	10.9124	10.9869	8.37119	8.54085	8.44902
ENSG00000166401	1762.51	1751.36	1852.19	1363.97	1347.99	1438.66	1788.69	1383.54	0.370415	3.66e-09	1.75e-07	SERPINB8	18	63969925	64019779	+	5868	protein_coding	serpin family B member 8 [Source:HGNC Symbol;Acc:HGNC:8952]	-	1703	1625	1750	1352	1496	1577	17.0942	17.073	18.1477	13.2355	13.1219	13.9126
ENSG00000104856	1572.08	1614.49	1847.96	1336.73	1144.35	1143.99	1678.17	1208.36	0.474699	4.01e-09	1.91e-07	RELB	19	45001430	45038198	+	3035	protein_coding	RELB proto-oncogene, NF-kB subunit [Source:HGNC Symbol;Acc:HGNC:9956]	RHD	1519	1498	1746	1325	1270	1254	29.4797	30.4299	35.0074	25.079	21.5377	21.3898
ENSG00000137767	559.904	578.758	553.54	364.197	351.414	396.839	564.067	370.817	0.604904	4.32e-09	2.05e-07	SQOR	15	45631148	45691294	+	3088	protein_coding	sulfide quinone oxidoreductase [Source:HGNC Symbol;Acc:HGNC:20390]	-	541	537	523	361	390	435	10.3191	10.7212	10.3062	6.71557	6.50043	7.29256
ENSG00000010030	230.792	181.064	176.752	86.7616	46.8551	96.701	196.203	76.7726	1.3566	4.36e-09	2.06e-07	ETV7	6	36354091	36387800	-	2374	protein_coding	ETS variant 7 [Source:HGNC Symbol;Acc:HGNC:18160]	ETS	223	168	167	86	52	106	5.53284	4.3629	4.28065	2.08099	1.1274	2.3115
ENSG00000120690	1879.46	1796.63	1652.15	1362.96	1325.46	1377.53	1776.08	1355.32	0.390248	4.74e-09	2.23e-07	ELF1	13	40932028	41061440	-	4335	protein_coding	E74 like ETS transcription factor 1 [Source:HGNC Symbol;Acc:HGNC:3316]	ETS	1816	1667	1561	1351	1471	1510	24.6746	23.7079	21.9123	17.9027	17.4654	18.0325
ENSG00000168404	830.024	774.91	755.693	573.03	508.198	554.662	786.876	545.297	0.530076	5.01e-09	2.35e-07	MLKL	16	74671855	74700960	-	5692	protein_coding	mixed lineage kinase domain like pseudokinase [Source:HGNC Symbol;Acc:HGNC:26617]	-	802	719	714	568	564	608	8.29914	7.78773	7.63322	5.7324	5.09999	5.52977
ENSG00000198355	2058.5	2131.81	2485.11	1724.14	1621.91	1654.86	2225.14	1666.97	0.416891	5.14e-09	2.41e-07	PIM3	22	49960513	49964080	+	2461	protein_coding	Pim-3 proto-oncogene, serine/threonine kinase [Source:HGNC Symbol;Acc:HGNC:19310]	-	1989	1978	2348	1709	1800	1814	47.6044	49.552	58.0578	39.8918	37.6457	38.1587
ENSG00000155324	1286.43	1227.57	1357.92	948.325	980.354	968.834	1290.64	965.838	0.418073	5.34e-09	2.49e-07	GRAMD2B	5	126360132	126496494	+	5051	protein_coding	GRAM domain containing 2B [Source:HGNC Symbol;Acc:HGNC:24911]	-	1243	1139	1283	940	1088	1062	14.495	13.9025	15.4569	10.6906	11.0868	10.8847
ENSG00000164327	3002.37	2798.95	2732.77	2131.71	2295	2313.53	2844.7	2246.75	0.340103	5.36e-09	2.49e-07	RICTOR	5	38937919	39074408	-	13550	protein_coding	RPTOR independent companion of MTOR complex 2 [Source:HGNC Symbol;Acc:HGNC:28611]	-	2901	2597	2582	2113	2547	2536	12.6105	11.8162	11.5956	8.95804	9.67485	9.68898
ENSG00000075651	454.34	396.616	357.737	243.134	220.76	248.138	402.898	237.344	0.764255	5.52e-09	2.56e-07	PLD1	3	171600405	171810950	-	12859	protein_coding	phospholipase D1 [Source:HGNC Symbol;Acc:HGNC:9067]	-	439	368	338	241	245	272	2.01086	1.76436	1.5995	1.07662	0.980649	1.09504
ENSG00000167767	5125.04	5512.75	5687.81	6463.74	6685.87	6629.49	5441.86	6593.03	-0.277021	5.84e-09	2.7e-07	KRT80	12	52168996	52192000	-	4350	protein_coding	keratin 80 [Source:HGNC Symbol;Acc:HGNC:27056]	-	4952	5115	5374	6407	7420	7267	67.0525	72.4942	75.1766	84.6093	87.7949	86.4836
ENSG00000177606	3995.91	4221.59	4646.35	3578.41	3266.34	3083.48	4287.95	3309.41	0.374049	5.99e-09	2.76e-07	JUN	1	58780788	58784327	-	3540	protein_coding	Jun proto-oncogene, AP-1 transcription factor subunit [Source:HGNC Symbol;Acc:HGNC:6204]	TF_bZIP	3861	3917	4390	3547	3625	3380	64.2422	68.2177	75.4633	57.5587	52.7059	49.429
ENSG00000096968	511.262	438.649	497.445	297.613	293.746	321.12	482.452	304.16	0.665641	6.09e-09	2.79e-07	JAK2	9	4984390	5128183	+	6170	protein_coding	Janus kinase 2 [Source:HGNC Symbol;Acc:HGNC:6192]	-	494	407	470	295	326	352	4.71591	4.06683	4.6354	2.74656	2.71949	2.95342
ENSG00000179833	2119.56	2064.99	2245.91	1624.26	1732.74	1684.97	2143.49	1680.66	0.350591	6.22e-09	2.84e-07	SERTAD2	2	64631621	64751005	-	6274	protein_coding	SERTA domain containing 2 [Source:HGNC Symbol;Acc:HGNC:30784]	-	2048	1916	2122	1610	1923	1847	19.2269	18.8277	20.5814	14.7412	15.7757	15.2402
ENSG00000229644	1244	1203.86	1276.42	939.245	945.212	921.396	1241.43	935.285	0.408633	6.31e-09	2.88e-07	NAMPTP1	10	36521721	36524234	-	2514	processed_pseudogene	nicotinamide phosphoribosyltransferase pseudogene 1 [Source:HGNC Symbol;Acc:HGNC:17633]	-	1202	1117	1206	931	1049	1010	28.162	27.3927	29.1915	21.2734	21.4766	20.7981
ENSG00000171223	3082.06	2969.23	3644.05	2606.88	2291.4	2314.44	3231.78	2404.24	0.427205	6.66e-09	3.03e-07	JUNB	19	12791496	12793315	+	1820	protein_coding	JunB proto-oncogene, AP-1 transcription factor subunit [Source:HGNC Symbol;Acc:HGNC:6205]	TF_bZIP	2978	2755	3443	2584	2543	2537	96.3778	93.3248	115.117	81.5594	71.9167	72.1634
ENSG00000133106	1683.85	1453.9	1447.88	1095.62	919.082	1183.22	1528.54	1065.97	0.520494	7.01e-09	3.18e-07	EPSTI1	13	42886388	42992271	-	4924	protein_coding	epithelial stromal interaction 1 [Source:HGNC Symbol;Acc:HGNC:16465]	-	1627	1349	1368	1086	1020	1297	19.4623	16.8904	16.9061	12.6696	10.662	13.6361
ENSG00000162711	560.939	496.848	603.284	394.463	330.689	290.103	553.69	338.418	0.712446	9.32e-09	4.21e-07	NLRP3	1	247416156	247449108	+	4757	protein_coding	NLR family pyrin domain containing 3 [Source:HGNC Symbol;Acc:HGNC:16400]	-	542	461	570	391	367	318	6.71104	5.97468	7.29149	4.72168	3.97089	3.46068
ENSG00000136051	2384.51	2422.81	2198.28	1803.83	1814.74	1908.48	2335.2	1842.35	0.341799	1.24e-08	5.6e-07	WASHC4	12	105107324	105169134	+	7698	protein_coding	WASH complex subunit 4 [Source:HGNC Symbol;Acc:HGNC:29174]	-	2304	2248	2077	1788	2014	2092	17.629	18.0038	16.4185	13.3427	13.4659	14.0686
ENSG00000050344	1352.67	1340.73	1403.43	1059.3	1062.35	1011.71	1365.61	1044.45	0.38697	1.26e-08	5.67e-07	NFE2L3	7	26152240	26187125	+	4249	protein_coding	nuclear factor, erythroid 2 like 3 [Source:HGNC Symbol;Acc:HGNC:7783]	TF_bZIP	1307	1244	1326	1050	1179	1109	18.1181	18.0501	18.9903	14.1956	14.2818	13.5118
ENSG00000155363	3516.73	3149.22	3106.38	2658.34	2365.28	2606.37	3257.45	2543.33	0.357493	1.31e-08	5.87e-07	MOV10	1	112673141	112700746	+	6509	protein_coding	Mov10 RISC complex RNA helicase [Source:HGNC Symbol;Acc:HGNC:7200]	-	3398	2922	2935	2635	2625	2857	30.7491	27.6766	27.439	23.2551	20.7572	22.7229
ENSG00000110446	563.009	469.904	527.08	344.02	255	343.015	519.997	314.012	0.729394	1.35e-08	6.02e-07	SLC15A3	11	60937084	60952530	-	6118	protein_coding	solute carrier family 15 member 3 [Source:HGNC Symbol;Acc:HGNC:18068]	-	544	436	498	341	283	376	5.23737	4.39363	4.9533	3.20183	2.38085	3.18161
ENSG00000281398	828.989	896.697	675.255	1128.91	1169.58	1147.64	800.314	1148.71	-0.52165	1.36e-08	6.02e-07	SNHG4	5	139274102	139284899	+	4469	lincRNA	small nucleolar RNA host gene 4 [Source:HGNC Symbol;Acc:HGNC:32964]	-	801	832	638	1119	1298	1258	10.5571	11.4778	8.6873	14.3838	14.9492	14.5726
ENSG00000144655	563.009	550.736	669.963	420.693	373.94	352.138	594.569	382.257	0.638621	1.54e-08	6.81e-07	CSRNP1	3	39141855	39154562	-	3214	protein_coding	cysteine and serine rich nuclear protein 1 [Source:HGNC Symbol;Acc:HGNC:14300]	-	544	511	633	417	415	386	9.96958	9.80216	11.9848	7.4532	6.64595	6.21741
ENSG00000145365	541.275	530.258	503.795	342.002	356.82	349.401	525.11	349.408	0.587392	1.74e-08	7.7e-07	TIFA	4	112274542	112285903	-	4250	protein_coding	TRAF interacting protein with forkhead associated domain [Source:HGNC Symbol;Acc:HGNC:19075]	-	523	492	476	339	396	383	7.24831	7.13712	6.81542	4.58209	4.7958	4.66528
ENSG00000100644	12188.5	11845.7	12359.9	9970.52	10480.2	10615.2	12131.4	10355.3	0.228243	1.81e-08	7.96e-07	HIF1A	14	61695513	61748259	+	5151	protein_coding	hypoxia inducible factor 1 subunit alpha [Source:HGNC Symbol;Acc:HGNC:4910]	Others	11777	10991	11678	9883	11631	11636	134.669	131.55	137.959	110.217	116.22	116.945
ENSG00000153721	157.311	145.498	192.628	79.6996	67.5795	75.7187	165.146	74.3326	1.15333	1.85e-08	8.14e-07	CNKSR3	6	154387504	154510659	-	21564	protein_coding	CNKSR family member 3 [Source:HGNC Symbol;Acc:HGNC:23034]	-	152	135	182	79	75	83	0.415182	0.385968	0.51359	0.210451	0.179014	0.199258
ENSG00000180628	2292.4	2128.58	2087.15	1634.35	1716.52	1765.25	2169.38	1705.37	0.34692	1.91e-08	8.35e-07	PCGF5	10	91163012	91284331	+	8306	protein_coding	polycomb group ring finger 5 [Source:HGNC Symbol;Acc:HGNC:28264]	-	2215	1975	1972	1620	1905	1935	15.7074	14.6596	14.4474	11.2041	11.8048	12.0603
ENSG00000135766	1779.07	1739.51	1929.45	1446.7	1422.77	1357.46	1816.01	1408.98	0.366419	1.92e-08	8.39e-07	EGLN1	1	231363751	231425044	-	7265	protein_coding	egl-9 family hypoxia inducible factor 1 [Source:HGNC Symbol;Acc:HGNC:1232]	-	1719	1614	1823	1434	1579	1488	13.9368	13.6967	15.2695	11.3388	11.1867	10.6032
ENSG00000108342	4376.77	4179.56	6460.43	2264.88	1741.75	1756.13	5005.59	1920.92	1.38185	2.01e-08	8.76e-07	CSF3	17	40015361	40017813	+	2220	protein_coding	colony stimulating factor 3 [Source:HGNC Symbol;Acc:HGNC:2438]	-	4229	3878	6104	2245	1933	1925	112.204	107.696	167.315	58.092	44.8161	44.8896
ENSG00000135373	1728.35	1804.17	1833.14	1411.39	1437.19	1376.62	1788.55	1408.4	0.344637	2.14e-08	9.28e-07	EHF	11	34621093	34661057	+	4386	protein_coding	ETS homologous factor [Source:HGNC Symbol;Acc:HGNC:3246]	ETS	1670	1674	1732	1399	1595	1509	22.427	23.5306	24.03	18.3232	18.7175	17.811
ENSG00000276070	43.4676	45.266	43.3941	0	0	1.82455	44.0426	0.608182	6.14001	2.2e-08	9.52e-07	CCL4L2	17	36210924	36212878	+	1397	protein_coding	C-C motif chemokine ligand 4 like 2 [Source:HGNC Symbol;Acc:HGNC:24066]	-	42	42	41	0	0	2	1.77083	1.85353	1.78592	0	0	0.0741142
ENSG00000119125	9276.19	9249.34	9248.24	7742.97	8103.24	8030.74	9257.93	7958.98	0.217953	2.28e-08	9.83e-07	GDA	9	72114595	72257193	+	7904	protein_coding	guanine deaminase [Source:HGNC Symbol;Acc:HGNC:4212]	-	8963	8582	8738	7675	8993	8803	66.7929	66.9404	67.2728	55.7807	58.5615	57.657
ENSG00000136114	253.561	285.607	249.781	102.903	147.774	155.086	262.983	135.255	0.955309	2.33e-08	1e-06	THSD1	13	52377167	52416373	-	3705	protein_coding	thrombospondin type 1 domain containing 1 [Source:HGNC Symbol;Acc:HGNC:17754]	-	245	265	236	102	164	170	3.89495	4.40965	3.87613	1.58148	2.2783	2.37536
ENSG00000101361	9048.5	9116.78	8849.23	10390.2	10373.9	10434.6	9004.84	10399.6	-0.207761	2.37e-08	1.02e-06	NOP56	20	2652145	2658393	+	5398	protein_coding	NOP56 ribonucleoprotein [Source:HGNC Symbol;Acc:HGNC:15911]	-	8743	8459	8361	10299	11513	11438	95.4007	96.6124	94.254	109.601	109.777	109.695
ENSG00000111885	1211.92	1077.76	1389.67	870.643	871.325	880.344	1226.45	874.104	0.488726	2.6e-08	1.11e-06	MAN1A1	6	119177209	119349761	-	5014	protein_coding	mannosidase alpha class 1A member 1 [Source:HGNC Symbol;Acc:HGNC:6821]	-	1171	1000	1313	863	967	965	13.7561	12.296	15.9351	9.88733	9.92652	9.96348
ENSG00000171621	463.654	385.838	532.372	313.754	247.792	245.402	460.622	268.982	0.77837	2.68e-08	1.14e-06	SPSB1	1	9292880	9369532	+	3403	protein_coding	splA/ryanodine receptor domain and SOCS box containing 1 [Source:HGNC Symbol;Acc:HGNC:30628]	-	448	358	503	311	275	269	7.75425	6.48586	8.99457	5.2499	4.15935	4.09221
ENSG00000065809	2127.84	2075.77	2279.78	1716.06	1757.07	1664.9	2161.13	1712.68	0.335556	2.86e-08	1.21e-06	FAM107B	10	14518557	14774897	-	7019	protein_coding	family with sequence similarity 107 member B [Source:HGNC Symbol;Acc:HGNC:23726]	-	2056	1926	2154	1701	1950	1825	17.2533	16.9172	18.6743	13.9214	14.2993	13.4603
ENSG00000275342	365.335	364.283	390.547	548.818	534.329	582.03	373.388	555.059	-0.57205	2.91e-08	1.23e-06	PRAG1	8	8317736	8386498	-	4904	protein_coding	PEAK1 related, kinase-activating pseudokinase 1 [Source:HGNC Symbol;Acc:HGNC:25438]	-	353	338	369	544	593	638	4.23983	4.24926	4.57879	6.37237	6.22385	6.73501
ENSG00000173120	4304.33	4293.8	4350	3648.02	3660.11	3608.04	4316.04	3638.72	0.246295	2.98e-08	1.26e-06	KDM2A	11	67119269	67258087	+	10380	protein_coding	lysine demethylase 2A [Source:HGNC Symbol;Acc:HGNC:13606]	-	4159	3984	4110	3616	4062	3955	23.6002	23.6629	24.0946	20.0117	20.1418	19.725
ENSG00000170802	1684.89	1622.03	1598.17	1275.19	1325.46	1226.1	1635.03	1275.58	0.358188	3.19e-08	1.34e-06	FOXN2	2	48314637	48379294	+	5481	protein_coding	forkhead box N2 [Source:HGNC Symbol;Acc:HGNC:5281]	Fork	1628	1505	1510	1264	1471	1344	17.4952	16.9287	16.7645	13.2477	13.8136	12.6943
ENSG00000143322	5473.81	5622.68	5790.47	4840.49	4772.02	4550.42	5628.99	4720.98	0.253909	3.26e-08	1.37e-06	ABL2	1	179099327	179229684	-	13257	protein_coding	ABL proto-oncogene 2, non-receptor tyrosine kinase [Source:HGNC Symbol;Acc:HGNC:77]	-	5289	5217	5471	4798	5296	4988	23.4992	24.2618	25.1128	20.7906	20.5616	19.4782
ENSG00000086062	6613.28	6436.39	7374.89	5637.49	5591.08	5511.04	6808.19	5579.87	0.287096	3.28e-08	1.37e-06	B4GALT1	9	33104082	33167356	-	4901	protein_coding	beta-1,4-galactosyltransferase 1 [Source:HGNC Symbol;Acc:HGNC:924]	-	6390	5972	6968	5588	6205	6041	76.7963	75.1245	86.5163	65.4974	65.1646	63.8105
ENSG00000101347	7276.68	6678.88	6356.71	4424.84	3720.48	4776.66	6770.76	4307.33	0.652584	3.4e-08	1.42e-06	SAMHD1	20	36889773	36951901	-	11261	protein_coding	SAM and HD domain containing deoxynucleoside triphosphate triphosphohydrolase 1 [Source:HGNC Symbol;Acc:HGNC:15925]	-	7031	6197	6006	4386	4129	5236	36.776	33.9275	32.4551	22.374	18.8722	24.0708
ENSG00000163235	3841.71	3844.37	4308.72	3161.75	3255.53	3300.61	3998.27	3239.3	0.303526	3.76e-08	1.56e-06	TGFA	2	70447280	70554193	-	4963	protein_coding	transforming growth factor alpha [Source:HGNC Symbol;Acc:HGNC:11765]	-	3712	3567	4071	3134	3613	3618	44.0542	44.3104	49.915	36.275	37.4695	37.7392
ENSG00000163734	1238.83	1147.82	2056.46	541.756	475.76	470.733	1481.03	496.083	1.5781	4.03e-08	1.67e-06	CXCL3	4	74036589	74038807	-	2219	protein_coding	C-X-C motif chemokine ligand 3 [Source:HGNC Symbol;Acc:HGNC:4604]	-	1197	1065	1943	537	528	516	31.7732	29.5896	53.2832	13.9018	12.247	12.0382
ENSG00000176915	5241.98	5098.89	5109.92	4418.79	4392.67	4293.16	5150.26	4368.21	0.237733	4.29e-08	1.77e-06	ANKLE2	12	132725503	132761888	-	17517	protein_coding	ankyrin repeat and LEM domain containing 2 [Source:HGNC Symbol;Acc:HGNC:29101]	-	5065	4731	4828	4380	4875	4706	17.0311	16.651	16.7719	14.3637	14.3242	13.9079
ENSG00000054598	520.576	455.893	626.569	339.984	345.106	321.12	534.346	335.404	0.67219	4.64e-08	1.91e-06	FOXC1	6	1609972	1613897	+	3926	protein_coding	forkhead box C1 [Source:HGNC Symbol;Acc:HGNC:3800]	Fork	503	423	592	337	383	352	7.54643	6.64258	9.17584	4.93097	5.02115	4.64152
ENSG00000173846	779.312	782.454	809.671	594.216	578.481	496.277	790.479	556.325	0.507604	4.72e-08	1.94e-06	PLK3	1	44800225	44805990	+	3479	protein_coding	polo like kinase 3 [Source:HGNC Symbol;Acc:HGNC:2154]	-	753	726	765	589	642	544	12.7487	12.8656	13.3808	9.72554	9.49807	8.09492
ENSG00000188157	14003.8	13899.9	13737.9	12518.9	11052.4	11123.4	13880.5	11564.9	0.263526	4.74e-08	1.94e-06	AGRN	1	1020123	1056118	+	10758	protein_coding	agrin [Source:HGNC Symbol;Acc:HGNC:329]	-	13531	12897	12980	12409	12266	12193	74.0836	73.9101	73.4205	66.261	58.6849	58.6742
ENSG00000110944	178.01	160.586	157.701	88.7793	79.2933	62.9469	165.432	77.0065	1.10618	4.85e-08	1.98e-06	IL23A	12	56334174	56340410	+	1187	protein_coding	interleukin 23 subunit alpha [Source:HGNC Symbol;Acc:HGNC:15488]	-	172	149	149	88	88	69	8.53496	7.73895	7.63853	4.25877	3.81581	3.00931
ENSG00000153147	2956.83	2826.97	2778.28	2150.88	2410.34	2316.26	2854.03	2292.49	0.315594	5.12e-08	2.09e-06	SMARCA5	4	143513463	143557486	+	8385	protein_coding	SWI/SNF related, matrix associated, actin dependent regulator of chromatin, subfamily a, member 5 [Source:HGNC Symbol;Acc:HGNC:11101]	-	2857	2623	2625	2132	2675	2539	20.0692	19.286	19.0503	14.6062	16.4201	15.6757
ENSG00000104093	1256.42	1175.84	1127.19	892.838	922.686	872.133	1186.48	895.886	0.405377	6.17e-08	2.51e-06	DMXL2	15	51447711	51622833	-	13807	protein_coding	Dmx like 2 [Source:HGNC Symbol;Acc:HGNC:2938]	-	1214	1091	1065	885	1024	956	5.17897	4.87161	4.6938	3.68211	3.81729	3.58448
ENSG00000107104	1249.18	1199.55	1331.46	946.307	984.859	950.589	1260.06	960.585	0.391361	6.8e-08	2.76e-06	KANK1	9	470291	746106	+	11908	protein_coding	KN motif and ankyrin repeat domains 1 [Source:HGNC Symbol;Acc:HGNC:19309]	-	1207	1113	1258	938	1093	1042	5.97025	5.7624	6.4286	4.52498	4.72428	4.52999
ENSG00000146457	2472.48	2454.06	2478.76	2063.11	2032.79	1964.12	2468.43	2020.01	0.28947	7.54e-08	3.05e-06	WTAP	6	159725585	159756319	+	6419	protein_coding	WT1 associated protein [Source:HGNC Symbol;Acc:HGNC:16846]	-	2389	2277	2342	2045	2256	2153	21.9216	21.8697	22.2021	18.3012	18.0895	17.3638
ENSG00000089127	3623.33	3031.74	3212.22	1818.97	1381.33	2011.56	3289.1	1737.29	0.920973	8.46e-08	3.41e-06	OAS1	12	112906777	112933222	+	4947	protein_coding	2'-5'-oligoadenylate synthetase 1 [Source:HGNC Symbol;Acc:HGNC:8086]	-	3501	2813	3035	1803	1533	2205	41.6845	35.057	37.3329	20.9366	15.9498	23.0746
ENSG00000130813	1263.66	969.985	984.306	783.881	602.809	749.889	1072.65	712.193	0.592012	8.65e-08	3.48e-06	C19orf66	19	10086122	10093252	+	4341	protein_coding	chromosome 19 open reading frame 66 [Source:HGNC Symbol;Acc:HGNC:25649]	-	1221	900	930	777	669	822	16.5672	12.782	13.0367	10.2821	7.93215	9.8028
ENSG00000105339	955.252	958.129	945.145	722.341	728.958	687.854	952.842	713.051	0.418374	8.8e-08	3.53e-06	DENND3	8	141117278	141195808	+	14670	protein_coding	DENN domain containing 3 [Source:HGNC Symbol;Acc:HGNC:29134]	-	923	889	893	716	809	754	3.70592	3.7361	3.70421	2.80373	2.8384	2.66078
ENSG00000051108	2101.97	2002.48	2172.88	1754.4	1630.02	1603.78	2092.44	1662.73	0.332277	9.05e-08	3.62e-06	HERPUD1	16	56932048	56944863	+	5155	protein_coding	homocysteine inducible ER protein with ubiquitin like domain 1 [Source:HGNC Symbol;Acc:HGNC:13744]	-	2031	1858	2053	1739	1809	1758	23.2063	22.221	24.2345	19.3787	18.0619	17.6546
ENSG00000234883	142.822	150.887	107.956	42.372	56.7668	64.7714	133.888	54.6367	1.2889	9.14e-08	3.64e-06	MIR155HG	21	25561909	25575168	+	1600	lincRNA	MIR155 host gene [Source:HGNC Symbol;Acc:HGNC:35460]	-	138	140	102	42	63	71	5.08023	5.39454	3.87931	1.50793	2.02663	2.29724
ENSG00000139112	2897.84	2592.02	2892.59	2322.39	2140.92	2241.46	2794.15	2234.92	0.322678	9.19e-08	3.65e-06	GABARAPL1	12	10212458	10223130	+	4086	protein_coding	GABA type A receptor associated protein like 1 [Source:HGNC Symbol;Acc:HGNC:4068]	-	2800	2405	2733	2302	2376	2457	40.363	36.288	40.702	32.3638	29.9297	31.1297
ENSG00000123728	1307.13	1252.36	1337.81	983.635	993.87	1033.61	1299.1	1003.7	0.372028	9.6e-08	3.8e-06	RAP2C	X	132203024	132219480	-	4118	protein_coding	RAP2C, member of RAS oncogene family [Source:HGNC Symbol;Acc:HGNC:21165]	-	1263	1162	1264	975	1103	1133	18.0651	17.3967	18.6782	13.601	13.7862	14.2433
ENSG00000140105	3033.42	2835.59	3211.17	2452.53	2332.85	2517.87	3026.72	2434.42	0.314355	9.61e-08	3.8e-06	WARS	14	100333788	100376805	-	6358	protein_coding	tryptophanyl-tRNA synthetase [Source:HGNC Symbol;Acc:HGNC:12729]	-	2931	2631	3034	2431	2589	2760	27.1531	25.5121	29.0382	21.9643	20.9588	22.4728
ENSG00000101276	353.95	350.272	341.861	199.754	199.134	240.84	348.695	213.243	0.708617	1.03e-07	4.03e-06	SLC52A3	20	760080	776015	-	3776	protein_coding	solute carrier family 52 member 3 [Source:HGNC Symbol;Acc:HGNC:16187]	-	342	325	323	198	221	264	5.3348	5.30638	5.20529	3.01221	3.01242	3.61943
ENSG00000125384	297.029	265.129	365.146	187.647	173.004	166.946	309.101	175.866	0.814791	1.03e-07	4.03e-06	PTGER2	14	52314305	52328606	+	2473	protein_coding	prostaglandin E receptor 2 [Source:HGNC Symbol;Acc:HGNC:9594]	-	287	246	345	186	192	183	6.83568	6.13278	8.48925	4.32057	3.99606	3.83085
ENSG00000166949	5497.62	5354.32	5645.47	4673.02	4717.05	4665.37	5499.13	4685.15	0.231118	1.03e-07	4.03e-06	SMAD3	15	67063763	67195195	+	9113	protein_coding	SMAD family member 3 [Source:HGNC Symbol;Acc:HGNC:6769]	MH1	5312	4968	5334	4632	5235	5114	34.3337	33.6099	35.6177	29.1985	29.5672	29.0514
ENSG00000171444	1379.58	1351.51	1422.48	1101.67	1051.54	1091.99	1384.52	1081.73	0.356364	1.2e-07	4.69e-06	MCC	5	113022099	113488830	-	10746	protein_coding	MCC, WNT signaling pathway regulator [Source:HGNC Symbol;Acc:HGNC:6935]	-	1333	1254	1344	1092	1167	1197	7.30646	7.19445	7.61074	5.83752	5.58957	5.76654
ENSG00000157741	1300.92	1249.12	1155.77	835.333	924.488	989.817	1235.27	916.546	0.429706	1.23e-07	4.81e-06	UBN2	7	139230356	139308236	+	16386	protein_coding	ubinuclein 2 [Source:HGNC Symbol;Acc:HGNC:21931]	-	1257	1159	1092	828	1026	1085	4.51842	4.36071	4.05531	2.90275	3.22277	3.42787
ENSG00000156273	2083.34	1932.43	1979.2	1645.44	1614.7	1533.53	1998.32	1597.89	0.323065	1.34e-07	5.22e-06	BACH1	21	29194071	29630751	+	7717	protein_coding	BTB domain and CNC homolog 1 [Source:HGNC Symbol;Acc:HGNC:935]	TF_bZIP	2013	1793	1870	1631	1792	1681	15.3645	14.3245	14.7458	12.1411	11.9521	11.2768
ENSG00000175745	263.91	275.907	251.898	165.452	155.883	117.683	263.905	146.34	0.852524	1.37e-07	5.32e-06	NR2F1	5	93583224	93594615	+	4314	protein_coding	nuclear receptor subfamily 2 group F member 1 [Source:HGNC Symbol;Acc:HGNC:7975]	RXR-like	255	256	238	164	173	129	3.48164	3.65853	3.35715	2.18382	2.06405	1.54802
ENSG00000166689	691.342	600.313	645.62	457.012	456.838	445.189	645.758	453.013	0.511896	1.38e-07	5.34e-06	PLEKHA7	11	16777317	17014443	-	10987	protein_coding	pleckstrin homology domain containing A7 [Source:HGNC Symbol;Acc:HGNC:27049]	-	668	557	610	453	507	488	3.58114	3.12552	3.37851	2.36849	2.37511	2.29937
ENSG00000197102	9385.89	9479.99	8727.51	7839.82	8008.63	7507.1	9197.8	7785.18	0.240568	1.42e-07	5.46e-06	DYNC1H1	14	101964510	102056443	+	36852	protein_coding	dynein cytoplasmic 1 heavy chain 1 [Source:HGNC Symbol;Acc:HGNC:2961]	-	9069	8796	8246	7771	8888	8229	14.4951	14.7154	13.6162	12.1135	12.4136	11.5599
ENSG00000176463	1015.28	1079.92	1158.94	817.173	821.767	808.274	1084.71	815.738	0.410998	1.45e-07	5.57e-06	SLCO3A1	15	91853695	92172435	+	9435	protein_coding	solute carrier organic anion transporter family member 3A1 [Source:HGNC Symbol;Acc:HGNC:10952]	-	981	1002	1095	810	912	886	6.12422	6.54746	7.06231	4.93169	4.97517	4.86138
ENSG00000196247	670.643	611.09	550.365	399.507	389.258	447.926	610.699	412.23	0.566923	1.49e-07	5.7e-06	ZNF107	7	64666083	64711582	+	7162	protein_coding	zinc finger protein 107 [Source:HGNC Symbol;Acc:HGNC:12887]	zf-C2H2	648	567	520	396	432	491	5.32923	4.88085	4.41818	3.17624	3.10459	3.54907
ENSG00000185404	1249.18	1143.5	1044.63	831.297	749.682	904.975	1145.77	828.652	0.46778	1.61e-07	6.15e-06	SP140L	2	230327184	230403732	+	5650	protein_coding	SP140 nuclear body protein like [Source:HGNC Symbol;Acc:HGNC:25105]	SAND	1207	1061	987	824	832	992	12.583	11.5775	10.6302	8.37783	7.57931	9.08932
ENSG00000124466	474.004	421.405	635.036	331.914	306.361	280.98	510.148	306.418	0.73638	1.61e-07	6.15e-06	LYPD3	19	43460787	43465660	-	2519	protein_coding	LY6/PLAUR domain containing 3 [Source:HGNC Symbol;Acc:HGNC:24880]	-	458	391	600	329	340	308	10.7093	9.56963	14.4943	7.50275	6.94713	6.32981
ENSG00000100226	1119.81	1013.1	1010.77	820.2	783.923	745.327	1047.89	783.15	0.420936	1.65e-07	6.27e-06	GTPBP1	22	38705723	38738299	+	8166	protein_coding	GTP binding protein 1 [Source:HGNC Symbol;Acc:HGNC:4669]	-	1082	940	955	813	870	817	7.80444	7.09684	7.11653	5.71918	5.48359	5.17941
ENSG00000113742	1884.63	1900.09	1961.2	1577.85	1557.93	1495.22	1915.31	1543.67	0.311435	1.76e-07	6.66e-06	CPEB4	5	173888280	173961976	+	10272	protein_coding	cytoplasmic polyadenylation element binding protein 4 [Source:HGNC Symbol;Acc:HGNC:21747]	-	1821	1763	1853	1564	1729	1639	10.4419	10.5814	10.9773	8.7465	8.66353	8.26023
ENSG00000213516	1552.41	1459.29	1407.66	1047.19	1178.59	1169.53	1473.12	1131.77	0.379583	1.77e-07	6.71e-06	RBMXL1	1	88979456	88992960	-	5087	protein_coding	RBMX like 1 [Source:HGNC Symbol;Acc:HGNC:25073]	-	1500	1354	1330	1038	1308	1282	17.3681	16.4098	15.9098	11.7216	13.2343	13.0465
ENSG00000141448	793.801	678.989	755.693	551.844	537.032	481.68	742.828	523.519	0.505752	1.8e-07	6.79e-06	GATA6	18	22169443	22202528	+	3945	protein_coding	GATA binding protein 6 [Source:HGNC Symbol;Acc:HGNC:4174]	zf-GATA	767	630	714	547	596	528	11.4518	9.84556	11.0135	7.96513	7.77596	6.92875
ENSG00000071575	274.26	265.129	257.19	154.355	152.279	163.297	265.526	156.644	0.761269	2.02e-07	7.6e-06	TRIB2	2	12716889	12742734	+	4588	protein_coding	tribbles pseudokinase 2 [Source:HGNC Symbol;Acc:HGNC:30809]	-	265	246	243	153	169	179	3.40209	3.30566	3.22298	1.91567	1.89591	2.01975
ENSG00000163162	1920.85	1941.05	2023.65	1577.85	1541.71	1629.32	1961.85	1582.96	0.309559	2.1e-07	7.87e-06	RNF149	2	101271219	101308701	-	4836	protein_coding	ring finger protein 149 [Source:HGNC Symbol;Acc:HGNC:23137]	-	1856	1801	1912	1564	1711	1786	22.6056	22.9601	24.0589	18.5782	18.2104	19.1189
ENSG00000177494	1117.74	1096.08	1290.18	865.599	782.12	918.659	1168	855.459	0.449498	2.19e-07	8.2e-06	ZBED2	3	111592900	111595443	-	2311	protein_coding	zinc finger BED-type containing 2 [Source:HGNC Symbol;Acc:HGNC:20710]	zf-BED	1080	1017	1219	858	868	1007	27.5263	27.1311	32.098	21.3275	19.3319	22.5578
ENSG00000178726	2255.14	2233.12	2598.36	2945.86	2877.09	3057.03	2362.21	2959.99	-0.325468	2.43e-07	9.08e-06	THBD	20	23045633	23049741	-	4109	protein_coding	thrombomodulin [Source:HGNC Symbol;Acc:HGNC:11784]	-	2179	2072	2455	2920	3193	3351	31.2352	31.0885	36.3571	40.8225	39.9961	42.2188
ENSG00000163739	8282.65	8116.62	11667.7	5167.36	4489.98	4343.33	9355.66	4666.89	1.00342	2.52e-07	9.4e-06	CXCL1	4	73869393	73871242	+	1296	protein_coding	C-X-C motif chemokine ligand 1 [Source:HGNC Symbol;Acc:HGNC:4602]	-	8003	7531	11024	5122	4983	4761	363.724	358.257	517.617	227.032	197.898	190.178
ENSG00000136052	555.764	536.725	553.54	386.392	392.862	369.471	548.676	382.908	0.51914	2.61e-07	9.69e-06	SLC41A2	12	104802553	104958744	-	5151	protein_coding	solute carrier family 41 member 2 [Source:HGNC Symbol;Acc:HGNC:31045]	-	537	498	523	383	436	405	6.14054	5.96052	6.17852	4.2713	4.35662	4.07035
ENSG00000101966	1714.9	1719.03	1677.55	1398.27	1362.4	1351.99	1703.83	1370.89	0.313921	2.66e-07	9.87e-06	XIAP	X	123859724	123913979	+	9025	protein_coding	X-linked inhibitor of apoptosis [Source:HGNC Symbol;Acc:HGNC:592]	-	1657	1595	1585	1386	1512	1482	10.8143	10.8958	10.687	8.82203	8.62302	8.50098
ENSG00000255717	3586.08	3651.45	3004.78	4251.32	4173.71	4526.7	3414.1	4317.24	-0.338651	2.7e-07	9.97e-06	SNHG1	11	62851988	62855914	-	3756	processed_transcript	small nucleolar RNA host gene 1 [Source:HGNC Symbol;Acc:HGNC:32688]	-	3465	3388	2839	4214	4632	4962	54.3377	55.6115	45.9954	64.4498	63.4743	68.391
ENSG00000082701	4516.49	4319.67	4536.27	3640.96	3918.71	3666.43	4457.48	3742.03	0.252232	3e-07	1.11e-05	GSK3B	3	119821323	120094417	-	8156	protein_coding	glycogen synthase kinase 3 beta [Source:HGNC Symbol;Acc:HGNC:4617]	-	4364	4008	4286	3609	4349	4019	31.516	30.2968	31.9779	25.4192	27.4452	25.5099
ENSG00000261786	156.276	163.82	142.883	244.143	264.912	283.717	154.326	264.257	-0.776997	3.1e-07	1.14e-05	AC006058.1	3	44117299	44122365	+	5067	lincRNA	novel transcript	-	151	152	135	242	294	311	1.75529	1.84944	1.62128	2.74358	2.98642	3.17744
ENSG00000152229	848.653	794.31	883.759	599.261	658.675	592.978	842.24	616.971	0.448682	3.11e-07	1.14e-05	PSTPIP2	18	45983536	46072272	-	4120	protein_coding	proline-serine-threonine phosphatase interacting protein 2 [Source:HGNC Symbol;Acc:HGNC:9581]	-	820	737	835	594	731	650	11.723	11.0285	12.3329	8.28213	9.13219	8.16741
ENSG00000104635	5187.13	5167.86	5717.44	4533.8	4392.67	4525.79	5357.48	4484.09	0.256814	3.13e-07	1.14e-05	SLC39A14	8	22367249	22434129	+	6942	protein_coding	solute carrier family 39 member 14 [Source:HGNC Symbol;Acc:HGNC:20858]	-	5012	4795	5402	4494	4875	4961	42.5256	42.5844	47.3527	37.1879	36.1447	36.9958
ENSG00000185722	3473.27	3083.47	3038.65	2546.35	2477.92	2697.59	3198.46	2573.95	0.313503	3.18e-07	1.16e-05	ANKFY1	17	4163907	4263995	-	14138	protein_coding	ankyrin repeat and FYVE domain containing 1 [Source:HGNC Symbol;Acc:HGNC:20763]	-	3356	2861	2871	2524	2750	2957	13.9816	12.476	12.3572	10.2554	10.0115	10.8276
ENSG00000196396	4521.66	4436.06	4761.71	3906.29	3912.4	3774.08	4573.15	3864.26	0.243085	3.36e-07	1.22e-05	PTPN1	20	50510321	50585241	+	4041	protein_coding	protein tyrosine phosphatase, non-receptor type 1 [Source:HGNC Symbol;Acc:HGNC:9642]	-	4369	4116	4499	3872	4342	4137	63.6821	62.7962	67.7488	55.0426	55.3039	52.9986
ENSG00000103335	5450.01	5251.93	5278.21	4717.41	4470.16	4238.42	5326.72	4475.33	0.251611	3.51e-07	1.28e-05	PIEZO1	16	88715338	88785220	-	11292	protein_coding	piezo type mechanosensitive ion channel component 1 [Source:HGNC Symbol;Acc:HGNC:28993]	-	5266	4873	4987	4676	4961	4646	27.4684	26.6056	26.8747	23.7879	22.6127	21.2998
ENSG00000086061	8055.99	7935.55	8363.43	6941.94	7129.19	7017.21	8118.32	7029.45	0.207706	3.59e-07	1.3e-05	DNAJA1	9	33025211	33039907	+	2730	protein_coding	DnaJ heat shock protein family (Hsp40) member A1 [Source:HGNC Symbol;Acc:HGNC:5229]	-	7784	7363	7902	6881	7912	7692	167.944	166.28	176.136	144.791	149.169	145.863
ENSG00000172432	2418.66	2294.55	2106.2	1894.63	1734.54	1796.27	2273.14	1808.48	0.330438	3.62e-07	1.31e-05	GTPBP2	6	43605316	43629162	-	4624	protein_coding	GTP binding protein 2 [Source:HGNC Symbol;Acc:HGNC:4670]	-	2337	2129	1990	1878	1925	1969	29.769	28.386	26.1884	23.3308	21.4273	22.0443
ENSG00000030419	320.832	308.24	267.774	195.718	179.311	160.56	298.948	178.53	0.745362	3.64e-07	1.31e-05	IKZF2	2	212999691	213152427	-	12240	protein_coding	IKAROS family zinc finger 2 [Source:HGNC Symbol;Acc:HGNC:13177]	zf-C2H2	310	286	253	194	199	176	1.49178	1.44056	1.25781	0.910485	0.836809	0.744388
ENSG00000114251	2676.36	2349.52	2801.57	2087.32	1929.17	2134.72	2609.15	2050.4	0.347974	3.88e-07	1.39e-05	WNT5A	3	55465715	55490539	-	7397	protein_coding	Wnt family member 5A [Source:HGNC Symbol;Acc:HGNC:12784]	-	2586	2180	2647	2069	2141	2340	20.5919	18.1697	21.7757	16.0678	14.8976	16.3768
ENSG00000131797	611.651	587.38	475.219	354.108	377.544	385.892	558.083	372.515	0.58266	4.01e-07	1.44e-05	CLUHP3	16	31700590	31711986	+	6235	transcribed_unprocessed_pseudogene	clustered mitochondria homolog pseudogene 3 [Source:HGNC Symbol;Acc:HGNC:28447]	-	591	545	449	351	419	423	5.58309	5.38898	4.38212	3.23388	3.45885	3.51214
ENSG00000184557	1127.05	1110.09	1352.63	968.502	823.569	753.538	1196.59	848.536	0.497001	4.1e-07	1.47e-05	SOCS3	17	78356778	78360077	-	2734	protein_coding	suppressor of cytokine signaling 3 [Source:HGNC Symbol;Acc:HGNC:19391]	-	1089	1030	1278	960	914	826	23.4614	23.2266	28.4451	20.1709	17.2069	15.6405
ENSG00000105287	984.23	895.619	887.992	710.235	668.587	693.328	922.614	690.716	0.418289	4.16e-07	1.48e-05	PRKD2	19	46674275	46717127	-	5446	protein_coding	protein kinase D2 [Source:HGNC Symbol;Acc:HGNC:17293]	-	951	831	839	704	742	760	10.2855	9.40741	9.37473	7.42588	7.01263	7.22444
ENSG00000227507	48.6423	63.5879	68.7956	22.1948	13.5159	13.6841	60.3419	16.4649	1.88177	4.72e-07	1.68e-05	LTB	6	31580525	31582522	-	1535	protein_coding	lymphotoxin beta [Source:HGNC Symbol;Acc:HGNC:6711]	-	47	59	65	22	15	15	1.80349	2.36968	2.57679	0.823317	0.502965	0.505884
ENSG00000173821	2832.64	2788.17	2497.81	2151.89	2258.06	2168.47	2706.2	2192.81	0.30335	4.74e-07	1.68e-05	RNF213	17	80260866	80398786	+	28570	protein_coding	ring finger protein 213 [Source:HGNC Symbol;Acc:HGNC:14539]	-	2737	2587	2360	2133	2506	2377	5.64272	5.58255	5.02662	4.28878	4.51467	4.30712
ENSG00000143061	1883.6	1804.17	1835.25	1521.35	1514.68	1325.53	1841.01	1453.86	0.341077	4.86e-07	1.72e-05	IGSF3	1	116574399	116667755	-	7400	protein_coding	immunoglobulin superfamily member 3 [Source:HGNC Symbol;Acc:HGNC:5950]	-	1820	1674	1734	1508	1681	1453	14.4865	13.9467	14.2591	11.7064	11.6921	10.1649
ENSG00000132669	1902.22	1907.64	1940.04	2318.35	2360.78	2276.12	1916.63	2318.42	-0.274598	4.93e-07	1.74e-05	RIN2	20	19757606	20002459	+	8273	protein_coding	Ras and Rab interactor 2 [Source:HGNC Symbol;Acc:HGNC:18750]	-	1838	1770	1833	2298	2620	2495	13.086	13.1904	13.4826	15.9566	16.3002	15.6126
ENSG00000123609	774.137	709.167	624.452	505.437	446.926	515.434	702.585	489.266	0.522764	4.99e-07	1.76e-05	NMI	2	151270465	151290057	-	3480	protein_coding	N-myc and STAT interactor [Source:HGNC Symbol;Acc:HGNC:7854]	-	748	658	590	501	496	565	12.6604	11.6572	10.3169	8.27011	7.33596	8.40499
ENSG00000108932	182.15	209.086	274.124	139.222	90.106	100.35	221.786	109.893	1.01667	5.34e-07	1.88e-05	SLC16A6	17	68267026	68291267	-	4061	protein_coding	solute carrier family 16 member 6 [Source:HGNC Symbol;Acc:HGNC:10927]	-	176	194	259	138	100	110	2.55272	2.9452	3.88098	1.95209	1.26742	1.40226
ENSG00000169554	1156.03	1145.66	1119.78	921.086	890.248	832.906	1140.49	881.413	0.372353	5.49e-07	1.92e-05	ZEB2	2	144364364	144524583	-	25058	protein_coding	zinc finger E-box binding homeobox 2 [Source:HGNC Symbol;Acc:HGNC:14881]	zf-C2H2	1117	1063	1058	913	988	913	2.62561	2.61537	2.56929	2.09304	2.02939	1.88622
ENSG00000165895	2671.19	2479.93	2548.61	2118.6	2120.2	2135.63	2566.58	2124.81	0.272627	5.73e-07	2e-05	ARHGAP42	11	100687653	100993941	+	8948	protein_coding	Rho GTPase activating protein 42 [Source:HGNC Symbol;Acc:HGNC:26545]	-	2581	2301	2408	2100	2353	2341	16.9897	15.8539	16.3759	13.4817	13.5348	13.5439
ENSG00000113580	2980.63	3097.48	2924.34	2431.34	2520.27	2558.01	3000.82	2503.21	0.26124	5.73e-07	2e-05	NR3C1	5	143277931	143435512	-	9172	protein_coding	nuclear receptor subfamily 3 group C member 1 [Source:HGNC Symbol;Acc:HGNC:7978]	ESR-like	2880	2874	2763	2410	2797	2804	18.4949	19.3183	18.3312	15.094	15.6958	15.8264
ENSG00000133110	249.421	236.03	277.299	380.339	399.17	387.716	254.25	389.075	-0.613952	6.01e-07	2.09e-05	POSTN	13	37562583	37598844	-	5464	protein_coding	periostin [Source:HGNC Symbol;Acc:HGNC:16953]	-	241	219	262	377	443	425	2.59795	2.47104	2.91786	3.96354	4.17299	4.02667
ENSG00000123908	2967.18	2935.82	2959.27	2425.29	2562.62	2427.56	2954.09	2471.82	0.256933	6.07e-07	2.11e-05	AGO2	8	140520156	140635619	-	15833	protein_coding	argonaute 2, RISC catalytic component [Source:HGNC Symbol;Acc:HGNC:3263]	-	2867	2724	2796	2404	2844	2661	10.6657	10.607	10.746	8.72216	9.2453	8.70061
ENSG00000102218	741.019	709.167	802.262	476.18	557.756	571.995	750.816	535.311	0.486752	6.31e-07	2.18e-05	RP2	X	46836940	46882358	+	3803	protein_coding	RP2, ARL3 GTPase activating protein [Source:HGNC Symbol;Acc:HGNC:10274]	-	716	658	758	472	619	627	11.0895	10.6671	12.1288	7.12965	8.37759	8.53511
ENSG00000185507	2024.35	1909.79	2008.83	1291.34	901.06	1260.76	1980.99	1151.05	0.783613	6.69e-07	2.31e-05	IRF7	11	612553	615999	-	2628	protein_coding	interferon regulatory factor 7 [Source:HGNC Symbol;Acc:HGNC:6122]	IRF	1956	1772	1898	1280	1000	1382	43.8397	41.5705	43.9486	27.9793	19.5853	27.2239
ENSG00000124391	20.6989	28.0218	31.7518	2.01771	0.90106	2.73682	26.8241	1.8852	3.83513	6.98e-07	2.4e-05	IL17C	16	88638591	88640473	+	1379	protein_coding	interleukin 17C [Source:HGNC Symbol;Acc:HGNC:5983]	-	20	26	30	2	1	3	0.854259	1.1624	1.32383	0.0833141	0.0373242	0.112622
ENSG00000125730	31250.1	30895.1	32277.8	28148.1	27540.9	28121.7	31474.3	27936.9	0.172024	7.84e-07	2.7e-05	C3	19	6677704	6730562	-	8328	protein_coding	complement C3 [Source:HGNC Symbol;Acc:HGNC:1318]	-	30195	28666	30497	27901	30565	30826	213.559	212.214	222.839	192.456	188.903	191.622
ENSG00000138448	1377.51	1327.8	1278.54	1036.1	1072.26	1038.17	1327.95	1048.84	0.340312	7.86e-07	2.7e-05	ITGAV	2	186590065	186680901	+	8211	protein_coding	integrin subunit alpha V [Source:HGNC Symbol;Acc:HGNC:6150]	-	1331	1232	1208	1027	1190	1138	9.54786	9.25042	8.95252	7.18501	7.45943	7.17487
ENSG00000179674	309.448	347.039	322.81	196.727	185.618	228.068	326.432	203.471	0.68133	7.95e-07	2.72e-05	ARL14	3	160677159	160678452	+	1294	protein_coding	ADP ribosylation factor like GTPase 14 [Source:HGNC Symbol;Acc:HGNC:22974]	-	299	322	305	195	206	250	13.6101	15.3415	14.343	8.65671	8.19384	10.0017
ENSG00000128510	1179.83	1207.09	1185.4	1439.64	1544.42	1486.09	1190.78	1490.05	-0.323914	8.03e-07	2.74e-05	CPA4	7	130293134	130324180	+	3958	protein_coding	carboxypeptidase A4 [Source:HGNC Symbol;Acc:HGNC:15740]	-	1140	1120	1120	1427	1714	1629	16.965	17.4457	17.2193	20.711	22.289	21.3066
ENSG00000164040	974.916	1101.47	1026.64	1328.66	1284.01	1356.55	1034.34	1323.08	-0.355414	8.78e-07	2.99e-05	PGRMC2	4	128269237	128288829	-	4626	protein_coding	progesterone receptor membrane component 2 [Source:HGNC Symbol;Acc:HGNC:16089]	-	942	1022	970	1317	1425	1487	11.9941	13.6205	12.7597	16.3543	15.8549	16.6408
ENSG00000077150	6424.92	6449.32	7501.89	5100.78	4269.22	4162.7	6792.05	4510.9	0.590562	9.78e-07	3.32e-05	NFKB2	10	102394110	102402529	+	4484	protein_coding	nuclear factor kappa B subunit 2 [Source:HGNC Symbol;Acc:HGNC:7795]	RHD	6208	5984	7088	5056	4738	4563	81.5474	82.2759	96.1906	64.773	54.3856	52.6809
ENSG00000147853	1409.59	1421.57	1471.17	1169.26	1090.28	1166.8	1434.11	1142.12	0.328777	1.02e-06	3.45e-05	AK3	9	4709559	4742043	-	4483	protein_coding	adenylate kinase 3 [Source:HGNC Symbol;Acc:HGNC:17376]	-	1362	1319	1390	1159	1210	1279	17.895	18.1394	18.8678	14.8514	13.8922	14.7696
ENSG00000080815	1991.23	1794.47	2111.5	1598.03	1561.54	1537.18	1965.73	1565.58	0.328702	1.17e-06	3.96e-05	PSEN1	14	73136418	73223691	+	9947	protein_coding	presenilin 1 [Source:HGNC Symbol;Acc:HGNC:9508]	-	1924	1665	1995	1584	1733	1685	11.393	10.3197	12.2046	9.14778	8.96729	8.76952
ENSG00000110057	1490.32	1478.69	1603.47	1247.95	1111.91	1239.78	1524.16	1199.88	0.345632	1.17e-06	3.96e-05	UNC93B1	11	67991104	68004982	-	3548	protein_coding	unc-93 homolog B1, TLR signaling regulator [Source:HGNC Symbol;Acc:HGNC:13481]	-	1440	1372	1515	1237	1234	1359	23.9058	23.8406	25.9838	20.0281	17.9014	19.8291
ENSG00000164164	2338.97	2292.4	2136.9	1685.8	1883.22	1883.84	2256.09	1817.62	0.31116	1.18e-06	3.96e-05	OTUD4	4	145110838	145180161	-	9085	protein_coding	OTU deubiquitinase 4 [Source:HGNC Symbol;Acc:HGNC:24949]	-	2260	2127	2019	1671	2090	2065	14.6524	14.4341	13.5234	10.5658	11.8407	11.7669
ENSG00000100219	2137.16	2117.8	2206.75	1863.36	1737.24	1677.67	2153.9	1759.42	0.292459	1.32e-06	4.42e-05	XBP1	22	28794555	28800597	-	3028	protein_coding	X-box binding protein 1 [Source:HGNC Symbol;Acc:HGNC:12801]	TF_bZIP	2065	1965	2085	1847	1928	1839	40.1687	40.0086	41.901	35.04	32.7722	31.4408
ENSG00000026950	655.119	548.58	541.897	421.702	401.873	395.014	581.865	406.196	0.519446	1.32e-06	4.43e-05	BTN3A1	6	26402237	26415216	+	5547	protein_coding	butyrophilin subfamily 3 member A1 [Source:HGNC Symbol;Acc:HGNC:1138]	-	633	509	512	418	446	433	6.72155	5.65726	5.61677	4.32883	4.13839	4.04108
ENSG00000137745	52.7821	58.1991	55.0365	19.1683	9.91167	17.3332	55.3392	15.471	1.84515	1.38e-06	4.62e-05	MMP13	11	102942995	102955734	-	2834	protein_coding	matrix metallopeptidase 13 [Source:HGNC Symbol;Acc:HGNC:7159]	-	51	54	52	19	11	19	1.05997	1.17474	1.11655	0.385129	0.199778	0.347074
ENSG00000157601	7104.88	6031.15	5729.08	3238.43	2555.41	3879.9	6288.37	3224.58	0.9636	1.48e-06	4.93e-05	MX1	21	41420304	41459214	+	8616	protein_coding	MX dynamin like GTPase 1 [Source:HGNC Symbol;Acc:HGNC:7532]	-	6865	5596	5413	3210	2836	4253	46.9309	40.0423	38.2302	21.4019	16.9416	25.5539
ENSG00000115415	11022.1	9733.26	9454.63	7020.63	6082.16	7570.04	10070	6890.94	0.547329	1.54e-06	5.12e-05	STAT1	2	190964358	191020960	-	6053	protein_coding	signal transducer and activator of transcription 1 [Source:HGNC Symbol;Acc:HGNC:11362]	STAT	10650	9031	8933	6959	6750	8298	103.634	91.9839	89.8051	66.0433	57.3968	70.9693
ENSG00000118257	501.947	514.092	566.241	399.507	353.216	350.313	527.427	367.679	0.521752	1.55e-06	5.15e-05	NRP2	2	205681990	205798133	+	13896	protein_coding	neuropilin 2 [Source:HGNC Symbol;Acc:HGNC:8005]	-	485	477	535	396	392	384	2.05578	2.11629	2.34282	1.63704	1.45195	1.43057
ENSG00000125968	1135.33	1152.13	1330.4	1544.56	1563.34	1504.34	1205.95	1537.41	-0.350361	1.58e-06	5.24e-05	ID1	20	31605283	31606515	+	1233	protein_coding	inhibitor of DNA binding 1, HLH protein [Source:HGNC Symbol;Acc:HGNC:5360]	bHLH	1097	1069	1257	1531	1735	1649	52.4044	53.4517	62.0364	71.3288	72.4254	69.235
ENSG00000170873	603.372	560.436	559.89	429.773	372.138	421.47	574.566	407.794	0.495733	1.59e-06	5.27e-05	MTSS1	8	124550790	124728429	-	7727	protein_coding	MTSS1, I-BAR domain containing [Source:HGNC Symbol;Acc:HGNC:20443]	-	583	520	529	426	413	462	4.44408	4.14896	4.166	3.16702	2.75102	3.09527
ENSG00000135932	10174.5	10458.6	10634.7	9176.55	9313.36	8938.46	10422.6	9142.79	0.188992	1.6e-06	5.27e-05	CAB39	2	230712845	230821075	+	5360	protein_coding	calcium binding protein 39 [Source:HGNC Symbol;Acc:HGNC:20292]	-	9831	9704	10048	9096	10336	9798	108.033	111.618	114.075	97.4851	99.2527	94.6326
ENSG00000152518	1972.6	1982	2129.49	1537.5	1624.61	1738.79	2028.03	1633.63	0.311443	1.61e-06	5.3e-05	ZFP36L2	2	43222402	43226609	-	3696	protein_coding	ZFP36 ring finger protein like 2 [Source:HGNC Symbol;Acc:HGNC:1108]	Others	1906	1839	2012	1524	1803	1906	30.3749	30.6758	33.1261	23.6868	25.1084	26.6968
ENSG00000272398	941.798	880.531	961.021	1178.34	1163.27	1198.73	927.783	1180.11	-0.346889	1.76e-06	5.77e-05	CD24	6	106969831	106975627	-	3097	protein_coding	CD24 molecule [Source:HGNC Symbol;Acc:HGNC:1645]	-	910	817	908	1168	1291	1314	17.3071	16.264	17.841	21.6648	21.4556	21.9645
ENSG00000197249	332.217	319.017	341.861	200.762	221.661	221.682	331.032	214.702	0.623592	1.76e-06	5.77e-05	SERPINA1	14	94376747	94390693	-	4902	protein_coding	serpin family A member 1 [Source:HGNC Symbol;Acc:HGNC:8941]	-	321	296	323	199	246	243	3.85705	3.72276	4.00962	2.33202	2.58295	2.56626
ENSG00000162924	468.829	435.415	420.182	307.701	320.778	244.489	441.476	290.989	0.602136	1.84e-06	6e-05	REL	2	60881521	60931610	+	13170	protein_coding	REL proto-oncogene, NF-kB subunit [Source:HGNC Symbol;Acc:HGNC:9954]	RHD	453	404	397	305	356	268	2.02599	1.89122	1.83434	1.33035	1.39129	1.05346
ENSG00000124102	659.258	558.28	852.007	470.127	371.237	479.856	689.848	440.407	0.648247	1.86e-06	6.07e-05	PI3	20	45174876	45176544	+	577	protein_coding	peptidase inhibitor 3 [Source:HGNC Symbol;Acc:HGNC:8947]	-	637	518	805	466	412	526	65.0261	55.3478	84.8974	46.3941	36.7516	47.193
ENSG00000128641	10973.5	10495.2	11453.9	9014.13	9599	9697.47	10974.2	9436.86	0.217611	1.9e-06	6.16e-05	MYO1B	2	191245185	191425389	+	9533	protein_coding	myosin IB [Source:HGNC Symbol;Acc:HGNC:7596]	-	10603	9738	10822	8935	10653	10630	65.5123	62.9777	69.08	53.8416	57.5171	57.726
ENSG00000285744	79.6906	96.9985	111.131	27.2391	45.053	41.0523	95.9401	37.7815	1.33836	2.01e-06	6.51e-05	AC083837.2	8	78805293	78956082	+	2921	bidirectional_promoter_lncRNA	novel transcript	-	77	90	105	27	50	45	1.55268	1.89958	2.18742	0.530988	0.881035	0.797534
ENSG00000144810	2281.01	2234.2	2438.54	1873.45	1991.34	1840.06	2317.92	1901.61	0.285441	2.06e-06	6.65e-05	COL8A1	3	99638475	99799226	+	9408	protein_coding	collagen type VIII alpha 1 chain [Source:HGNC Symbol;Acc:HGNC:2215]	-	2204	2073	2304	1857	2210	2017	13.7987	13.5847	14.9025	11.3388	12.0907	11.0988
ENSG00000127824	2153.72	2302.1	2189.82	2582.67	2679.75	2678.43	2215.21	2646.95	-0.257247	2.14e-06	6.9e-05	TUBA4A	2	219249711	219278170	-	4079	protein_coding	tubulin alpha 4a [Source:HGNC Symbol;Acc:HGNC:12407]	-	2081	2136	2069	2560	2974	2936	30.0498	32.2845	30.8661	36.0528	37.5268	37.2624
ENSG00000172936	942.833	829.876	902.81	680.978	608.216	707.012	891.839	665.402	0.423212	2.14e-06	6.9e-05	MYD88	3	38138478	38143022	+	3989	protein_coding	MYD88, innate immune signal transduction adaptor [Source:HGNC Symbol;Acc:HGNC:7562]	-	911	770	853	675	675	775	13.4517	11.9007	13.0125	9.72059	8.70952	10.0579
ENSG00000109079	2476.62	2312.87	2492.52	2002.58	2021.98	2036.19	2427.34	2020.25	0.264873	2.19e-06	7.05e-05	TNFAIP1	17	28335602	28347009	+	3889	protein_coding	TNF alpha induced protein 1 [Source:HGNC Symbol;Acc:HGNC:11894]	-	2393	2146	2355	1985	2244	2232	36.2434	34.0203	36.8491	29.3208	29.6988	29.7115
ENSG00000109790	4347.79	4378.94	4350	3769.09	3773.64	3779.55	4358.91	3774.09	0.207815	2.27e-06	7.27e-05	KLHL5	4	39045039	39126857	+	5144	protein_coding	kelch like family member 5 [Source:HGNC Symbol;Acc:HGNC:6356]	-	4201	4063	4110	3736	4188	4143	48.1034	48.6959	48.62	41.7214	41.9045	41.6948
ENSG00000179817	38.2929	25.8663	35.9854	5.04428	1.80212	8.21046	33.3815	5.01895	2.73667	2.27e-06	7.27e-05	MRGPRX4	11	18172837	18174280	+	1444	protein_coding	MAS related GPR family member X4 [Source:HGNC Symbol;Acc:HGNC:17617]	-	37	24	34	5	2	9	1.50924	1.02469	1.4328	0.198909	0.0712882	0.322659
ENSG00000139083	904.54	959.207	939.853	714.27	714.541	738.029	934.533	722.28	0.371402	2.32e-06	7.39e-05	ETV6	12	11649854	11895402	+	7075	protein_coding	ETS variant 6 [Source:HGNC Symbol;Acc:HGNC:3495]	ETS	874	890	888	708	793	809	7.27627	7.75551	7.63767	5.74857	5.76901	5.91957
ENSG00000154640	1275.05	1224.34	1258.43	1043.16	954.223	983.431	1252.61	993.604	0.334965	2.47e-06	7.87e-05	BTG3	21	17593653	17612947	-	2306	protein_coding	BTG anti-proliferation factor 3 [Source:HGNC Symbol;Acc:HGNC:1132]	-	1232	1136	1189	1034	1059	1078	31.4684	30.3715	31.376	25.7581	23.6369	24.2007
ENSG00000107771	873.492	861.131	892.226	590.181	694.718	686.942	875.616	657.28	0.41247	2.52e-06	8.02e-05	CCSER2	10	84328558	84518521	+	8452	protein_coding	coiled-coil serine rich protein 2 [Source:HGNC Symbol;Acc:HGNC:29197]	-	844	799	843	585	771	753	5.88175	5.82819	6.06936	3.97602	4.69515	4.61215
ENSG00000006459	594.057	511.936	530.255	421.702	373.94	329.331	545.416	374.991	0.542366	2.57e-06	8.16e-05	KDM7A	7	140084746	140177035	-	9430	protein_coding	lysine demethylase 7A [Source:HGNC Symbol;Acc:HGNC:22224]	-	574	475	501	418	415	361	3.58529	3.10548	3.23296	2.54635	2.26512	1.98182
ENSG00000170989	383.964	345.961	376.788	500.393	564.965	506.312	368.904	523.89	-0.506307	2.64e-06	8.33e-05	S1PR1	1	101236865	101243713	+	5223	protein_coding	sphingosine-1-phosphate receptor 1 [Source:HGNC Symbol;Acc:HGNC:3165]	-	371	321	356	496	627	555	4.18387	3.78906	4.14767	5.45525	6.17877	5.50099
ENSG00000068079	1150.86	985.073	1135.66	902.926	643.357	781.818	1090.53	776.034	0.492376	2.64e-06	8.33e-05	IFI35	17	43006725	43014456	+	1973	protein_coding	interferon induced protein 35 [Source:HGNC Symbol;Acc:HGNC:5399]	-	1112	914	1073	895	714	857	33.1972	28.5605	33.0938	26.0585	18.6263	22.4865
ENSG00000127311	507.122	496.848	422.299	324.852	292.845	350.313	475.423	322.67	0.559463	2.82e-06	8.9e-05	HELB	12	66302545	66347645	+	13796	protein_coding	DNA helicase B [Source:HGNC Symbol;Acc:HGNC:17196]	-	490	461	399	322	325	384	2.09202	2.06013	1.75993	1.34077	1.21251	1.44094
ENSG00000185338	178.01	203.697	247.664	125.098	120.742	103.999	209.79	116.613	0.847974	3.01e-06	9.45e-05	SOCS1	16	11254405	11256200	-	1796	protein_coding	suppressor of cytokine signaling 1 [Source:HGNC Symbol;Acc:HGNC:19383]	-	172	189	234	124	134	114	5.64087	6.48787	7.92837	3.96614	3.84019	3.28599
ENSG00000113615	1235.72	1227.57	1265.84	930.165	1047.03	966.098	1243.04	981.098	0.340698	3.1e-06	9.73e-05	SEC24A	5	134648789	134727823	+	7201	protein_coding	SEC24 homolog A, COPII coat complex component [Source:HGNC Symbol;Acc:HGNC:10703]	-	1194	1139	1196	922	1162	1059	9.76642	9.75164	10.1068	7.35514	8.30554	7.61327
ENSG00000124762	3585.04	3324.89	4161.6	2699.7	2194.98	2260.61	3690.51	2385.1	0.629992	3.17e-06	9.91e-05	CDKN1A	6	36676460	36687339	+	3050	protein_coding	cyclin dependent kinase inhibitor 1A [Source:HGNC Symbol;Acc:HGNC:1784]	-	3464	3085	3932	2676	2436	2478	66.8963	62.3594	78.4491	50.401	41.1086	42.06
ENSG00000176697	669.608	702.7	661.496	855.51	946.113	863.011	677.935	888.211	-0.39037	3.17e-06	9.91e-05	BDNF	11	27654893	27722058	-	7740	protein_coding	brain derived neurotrophic factor [Source:HGNC Symbol;Acc:HGNC:1033]	-	647	652	625	848	1050	946	4.92365	5.19342	4.91376	6.29372	6.98237	6.3273
ENSG00000111335	5710.81	4936.15	4895.07	2671.45	2160.74	3366.29	5180.68	2732.83	0.922758	3.22e-06	0.000100328	OAS2	12	112978395	113011723	+	6264	protein_coding	2'-5'-oligoadenylate synthetase 2 [Source:HGNC Symbol;Acc:HGNC:8087]	-	5518	4580	4625	2648	2398	3690	51.8864	45.0776	44.9298	24.2839	19.7039	30.496
ENSG00000170581	4323.99	3673.01	3303.25	2406.12	2057.12	2573.52	3766.75	2345.59	0.683453	3.26e-06	0.000101216	STAT2	12	56341597	56360155	-	6109	protein_coding	signal transducer and activator of transcription 2 [Source:HGNC Symbol;Acc:HGNC:11363]	STAT	4178	3408	3121	2385	2283	2821	40.283	34.3935	31.0884	22.427	19.2349	23.9057
ENSG00000174059	68.3062	56.0436	56.0949	18.1594	18.9223	21.8946	60.1482	19.6587	1.61223	3.36e-06	0.000104256	CD34	1	207880972	207911402	-	9219	protein_coding	CD34 molecule [Source:HGNC Symbol;Acc:HGNC:1662]	-	66	52	53	18	21	24	0.421681	0.347749	0.349838	0.112161	0.117244	0.134771
ENSG00000163131	577.498	576.602	664.671	422.711	434.311	454.312	606.257	437.111	0.471467	3.37e-06	0.000104463	CTSS	1	150730196	150765957	-	4228	protein_coding	cathepsin S [Source:HGNC Symbol;Acc:HGNC:2545]	-	558	535	628	419	482	498	7.77362	7.80127	9.03856	5.69288	5.86768	6.09765
ENSG00000168310	587.847	448.349	512.262	325.861	287.438	395.927	516.153	336.408	0.617874	3.39e-06	0.000104652	IRF2	4	184387713	184474580	-	3116	protein_coding	interferon regulatory factor 2 [Source:HGNC Symbol;Acc:HGNC:6117]	IRF	568	416	484	323	319	434	10.7368	8.23081	9.45197	5.95467	5.26924	7.21042
ENSG00000002549	2232.37	1966.91	2069.16	1606.1	1545.32	1820.9	2089.48	1657.44	0.33419	3.49e-06	0.000107565	LAP3	4	17577192	17607972	+	3785	protein_coding	leucine aminopeptidase 3 [Source:HGNC Symbol;Acc:HGNC:18449]	-	2157	1825	1955	1592	1715	1996	33.5667	29.7265	31.4308	24.1618	23.3213	27.3
ENSG00000023909	2209.6	2238.51	2568.72	1889.59	1907.55	1899.35	2338.94	1898.83	0.300673	3.57e-06	0.000109771	GCLM	1	93885205	93909456	-	5420	protein_coding	glutamate-cysteine ligase modifier subunit [Source:HGNC Symbol;Acc:HGNC:4312]	-	2135	2077	2427	1873	2117	2082	23.2018	23.6257	27.2486	19.8514	20.1037	19.8861
ENSG00000212907	14702.4	13076.5	12160.9	16108.4	15982.1	15609.9	13313.3	15900.1	-0.256112	3.61e-06	0.000110707	MT-ND4L	MT	10470	10766	+	297	protein_coding	mitochondrially encoded NADH:ubiquinone oxidoreductase core subunit 4L [Source:HGNC Symbol;Acc:HGNC:7460]	-	14206	12133	11490	15967	17737	17111	2817.34	2518.6	2354.17	3088.3	3073.82	2982.54
ENSG00000147065	11154.6	11354.2	11470.9	9966.49	10242.4	9922.8	11326.6	10043.9	0.173331	3.89e-06	0.000119177	MSN	X	65588377	65741931	+	5971	protein_coding	moesin [Source:HGNC Symbol;Acc:HGNC:7373]	-	10778	10535	10838	9879	11367	10877	106.32	108.776	110.453	95.0427	97.9836	94.304
ENSG00000277443	5365.14	5459.94	5962.99	4819.31	4874.74	4478.35	5596.02	4724.13	0.244411	3.97e-06	0.00012133	MARCKS	6	113857362	113863471	+	4275	protein_coding	myristoylated alanine rich protein kinase C substrate [Source:HGNC Symbol;Acc:HGNC:6759]	-	5184	5066	5634	4777	5410	4909	71.4254	73.0593	80.1965	64.1907	65.1352	59.4463
ENSG00000132357	455.375	452.66	470.985	303.666	321.679	342.103	459.673	322.482	0.510496	3.98e-06	0.000121357	CARD6	5	40841184	40860175	+	4399	protein_coding	caspase recruitment domain family member 6 [Source:HGNC Symbol;Acc:HGNC:16394]	-	440	420	445	301	357	375	5.89146	5.8863	6.15574	3.93066	4.17704	4.41312
ENSG00000109332	5848.46	5673.33	5714.27	4945.41	5009	5105.99	5745.35	5020.13	0.194609	4.27e-06	0.000129808	UBE2D3	4	102794383	102868896	-	10069	protein_coding	ubiquitin conjugating enzyme E2 D3 [Source:HGNC Symbol;Acc:HGNC:12476]	-	5651	5264	5399	4902	5559	5597	33.057	32.2312	32.6288	27.9666	28.4161	28.7764
ENSG00000165757	350.846	321.173	385.255	220.939	259.505	193.402	352.425	224.616	0.649538	4.38e-06	0.000133128	JCAD	10	30012800	30115494	-	9515	protein_coding	junctional cadherin 5 associated [Source:HGNC Symbol;Acc:HGNC:29283]	-	339	298	364	219	288	212	2.09853	1.93088	2.32791	1.32217	1.5579	1.15344
ENSG00000204516	649.944	632.646	650.912	448.941	425.301	524.557	644.501	466.266	0.466742	4.58e-06	0.000138704	MICB	6	31494881	31511124	+	2798	protein_coding	MHC class I polypeptide-related sequence B [Source:HGNC Symbol;Acc:HGNC:7091]	-	628	587	615	445	472	575	13.2201	12.9341	13.3752	9.13619	8.68258	10.6387
ENSG00000088826	1160.17	1165.06	1434.12	995.741	853.304	965.185	1253.12	938.077	0.418302	4.67e-06	0.00014121	SMOX	20	4120980	4187747	+	2946	protein_coding	spermine oxidase [Source:HGNC Symbol;Acc:HGNC:15862]	-	1121	1081	1355	987	947	1058	22.4128	22.6225	27.9886	19.2459	16.5452	18.5918
ENSG00000105825	1145.68	1028.18	1134.6	871.652	841.59	882.168	1102.82	865.137	0.350564	4.81e-06	0.000145062	TFPI2	7	93885396	93890991	-	2682	protein_coding	tissue factor pathway inhibitor 2 [Source:HGNC Symbol;Acc:HGNC:11761]	-	1107	954	1072	864	934	967	24.3116	21.9299	24.3226	18.5058	17.9243	18.6653
ENSG00000111817	2347.25	2320.42	2447.01	1986.44	1926.47	2043.49	2371.56	1985.47	0.256414	4.82e-06	0.000145236	DSE	6	116254173	116444860	+	19193	protein_coding	dermatan sulfate epimerase [Source:HGNC Symbol;Acc:HGNC:21144]	-	2268	2153	2312	1969	2138	2240	6.96024	6.91589	7.33026	5.89326	5.7335	6.04189
ENSG00000120549	885.911	737.188	725	538.729	563.163	611.223	782.7	571.038	0.454635	4.85e-06	0.00014563	KIAA1217	10	23694746	24547848	+	10807	protein_coding	KIAA1217 [Source:HGNC Symbol;Acc:HGNC:25428]	-	856	684	685	534	625	670	4.66544	3.90209	3.85709	2.8385	2.97666	3.2095
ENSG00000141052	141.787	139.031	127.007	212.869	253.198	217.121	135.942	227.729	-0.745147	4.87e-06	0.000146065	MYOCD	17	12665890	12768949	+	8875	protein_coding	myocardin [Source:HGNC Symbol;Acc:HGNC:16067]	-	137	129	120	211	281	238	0.909235	0.896124	0.822787	1.36574	1.62964	1.38828
ENSG00000196954	3982.46	3718.28	3986.97	3375.63	3339.33	3286.92	3895.9	3333.96	0.224916	4.95e-06	0.000148234	CASP4	11	104942866	104969436	-	7256	protein_coding	caspase 4 [Source:HGNC Symbol;Acc:HGNC:1505]	-	3848	3450	3767	3346	3706	3603	31.2364	29.3136	31.5917	26.49	26.2883	25.706
ENSG00000176641	197.674	156.275	234.963	109.965	107.226	106.736	196.304	107.976	0.863095	5.14e-06	0.000153418	RNF152	18	61808063	61894247	-	10632	protein_coding	ring finger protein 152 [Source:HGNC Symbol;Acc:HGNC:26811]	-	191	145	222	109	119	117	1.05814	0.840814	1.27061	0.588931	0.576085	0.56969
ENSG00000150630	2873	2849.6	2995.25	2480.78	2484.22	2453.1	2905.95	2472.7	0.232959	5.21e-06	0.000155185	VEGFC	4	176683538	176792727	-	2420	protein_coding	vascular endothelial growth factor C [Source:HGNC Symbol;Acc:HGNC:12682]	-	2776	2644	2830	2459	2757	2689	67.566	67.3586	71.1616	58.3708	58.6376	57.5233
ENSG00000138035	2960.97	2539.2	2505.22	2146.85	2013.87	2264.26	2668.46	2141.66	0.31752	5.23e-06	0.000155554	PNPT1	2	55634265	55693910	-	5134	protein_coding	polyribonucleotide nucleotidyltransferase 1 [Source:HGNC Symbol;Acc:HGNC:23166]	-	2861	2356	2367	2128	2235	2482	32.8236	28.2922	28.0554	23.8105	22.4066	25.0273
ENSG00000130787	1364.05	1375.22	1219.27	1014.91	1099.29	1008.97	1319.52	1041.06	0.341613	5.34e-06	0.00015835	HIP1R	12	122834453	122862960	+	7102	protein_coding	huntingtin interacting protein 1 related [Source:HGNC Symbol;Acc:HGNC:18415]	-	1318	1276	1152	1006	1220	1106	10.931	11.0769	9.87066	8.13711	8.84166	8.06199
ENSG00000187608	6542.91	6177.73	7356.89	4693.2	3312.3	4081.51	6692.51	4029	0.732242	5.51e-06	0.000163275	ISG15	1	1001138	1014540	+	941	protein_coding	ISG15 ubiquitin-like modifier [Source:HGNC Symbol;Acc:HGNC:4053]	-	6322	5732	6951	4652	3676	4474	395.721	375.546	449.503	283.99	201.067	246.136
ENSG00000178607	1361.98	1276.07	1423.54	1096.63	1121.82	948.764	1353.86	1055.74	0.359231	5.69e-06	0.000167988	ERN1	17	64039142	64130819	-	10864	protein_coding	endoplasmic reticulum to nucleus signaling 1 [Source:HGNC Symbol;Acc:HGNC:3449]	-	1316	1184	1345	1087	1245	1040	7.13493	6.71906	7.53368	5.74768	5.8984	4.95577
ENSG00000205730	2031.59	2115.64	2107.26	1736.24	1751.66	1750.65	2084.83	1746.19	0.255567	6.07e-06	0.000179091	ITPRIPL2	16	19113932	19121629	+	7440	protein_coding	ITPRIP like 2 [Source:HGNC Symbol;Acc:HGNC:27257]	-	1963	1963	1991	1721	1944	1919	15.5407	16.2665	16.2844	13.288	13.4486	13.3527
ENSG00000180263	1500.67	1382.77	1414.01	1139	1183.09	1158.59	1432.48	1160.23	0.30405	6.18e-06	0.00018197	FGD6	12	95076749	95217482	-	10044	protein_coding	FYVE, RhoGEF and PH domain containing 6 [Source:HGNC Symbol;Acc:HGNC:21740]	-	1450	1283	1336	1129	1313	1270	8.50325	7.87529	8.09421	6.45714	6.72841	6.54583
ENSG00000198604	1722.14	1713.64	1730.47	1370.03	1472.33	1414.94	1722.09	1419.1	0.278735	6.28e-06	0.000184466	BAZ1A	14	34752731	34875647	-	7698	protein_coding	bromodomain adjacent to zinc finger domain 1A [Source:HGNC Symbol;Acc:HGNC:960]	-	1664	1590	1635	1358	1634	1551	12.7321	12.734	12.9245	10.1339	10.9252	10.4304
ENSG00000144596	108.669	61.4324	84.6715	31.2745	34.2403	33.7541	84.9243	33.0897	1.35986	6.37e-06	0.000186652	GRIP2	3	14489111	14556075	-	11885	protein_coding	glutamate receptor interacting protein 2 [Source:HGNC Symbol;Acc:HGNC:23841]	-	105	57	80	31	38	37	0.520372	0.29568	0.409605	0.149836	0.164566	0.161165
ENSG00000138135	44.5025	32.3328	40.219	14.124	5.40636	5.47364	39.0181	8.33466	2.24601	6.4e-06	0.000187076	CH25H	10	89205629	89207314	-	1686	protein_coding	cholesterol 25-hydroxylase [Source:HGNC Symbol;Acc:HGNC:1907]	-	43	30	38	14	6	6	1.50222	1.09701	1.37151	0.477005	0.183167	0.184231
ENSG00000164342	376.719	292.073	274.124	205.807	144.17	207.998	314.305	185.992	0.758952	6.59e-06	0.000192297	TLR3	4	186069152	186088069	+	6724	protein_coding	toll like receptor 3 [Source:HGNC Symbol;Acc:HGNC:11849]	-	364	271	259	204	160	228	3.18858	2.48478	2.34394	1.74283	1.22475	1.7554
ENSG00000127666	773.102	809.398	915.51	656.765	613.622	613.048	832.67	627.812	0.407892	6.78e-06	0.00019744	TICAM1	19	4815932	4831704	-	2676	protein_coding	toll like receptor adaptor molecule 1 [Source:HGNC Symbol;Acc:HGNC:18348]	-	747	751	865	651	681	672	16.4421	17.3022	19.67	13.9749	13.0983	13.0002
ENSG00000132003	628.21	671.445	740.875	544.782	474.859	469.821	680.177	496.487	0.455257	6.93e-06	0.000201521	ZSWIM4	19	13795460	13832230	+	4713	protein_coding	zinc finger SWIM-type containing 4 [Source:HGNC Symbol;Acc:HGNC:25704]	-	607	623	700	540	527	515	7.58604	8.14962	9.03806	6.58187	5.7553	5.65689
ENSG00000242113	21.7338	20.4775	22.2263	1.00886	0	1.82455	21.4792	0.944468	4.51517	6.95e-06	1	RN7SL124P	2	151372003	151372287	+	285	misc_RNA	RNA, 7SL, cytoplasmic 124, pseudogene [Source:HGNC Symbol;Acc:HGNC:46140]	-	21	19	21	1	0	2	4.34009	4.11013	4.48383	0.201562	0	0.36329
ENSG00000120129	4479.23	3975.86	5283.5	3279.79	2942.86	2911.06	4579.53	3044.57	0.589077	6.97e-06	0.000202026	DUSP1	5	172768090	172771195	-	2019	protein_coding	dual specificity phosphatase 1 [Source:HGNC Symbol;Acc:HGNC:3064]	-	4328	3689	4992	3251	3266	3191	126.263	112.647	150.457	92.4982	83.2597	81.8198
ENSG00000044574	20611.9	21388.2	22418.9	18990.7	18973.6	19021.8	21473	18995.4	0.176857	7e-06	0.000202258	HSPA5	9	125234853	125241330	-	3908	protein_coding	heat shock protein family A (Hsp70) member 5 [Source:HGNC Symbol;Acc:HGNC:5238]	-	19916	19845	21182	18824	21057	20851	300.173	313.071	329.828	276.701	277.33	276.211
ENSG00000143067	1253.32	1213.56	1415.07	1095.62	938.004	969.747	1293.98	1001.12	0.371177	7e-06	0.000202258	ZNF697	1	119619422	119647773	-	5041	protein_coding	zinc finger protein 697 [Source:HGNC Symbol;Acc:HGNC:32034]	zf-C2H2	1211	1126	1337	1086	1041	1063	14.1498	13.7711	16.1395	12.3756	10.6289	10.9165
ENSG00000163554	43.4676	62.5101	57.1532	17.1506	10.8127	20.9823	54.377	16.3152	1.73806	7.26e-06	0.000209247	SPTA1	1	158610706	158686715	-	10106	protein_coding	spectrin alpha, erythrocytic 1 [Source:HGNC Symbol;Acc:HGNC:11272]	-	42	58	54	17	12	23	0.24479	0.353831	0.325154	0.0966323	0.0611162	0.117819
ENSG00000211448	62.0966	84.0654	71.9708	138.213	143.269	138.666	72.7109	140.049	-0.947059	7.27e-06	0.000209247	DIO2	14	80197527	80387757	-	7494	protein_coding	iodothyronine deiodinase 2 [Source:HGNC Symbol;Acc:HGNC:2884]	-	60	78	68	137	159	152	0.471587	0.641693	0.552166	1.05017	1.09204	1.05002
ENSG00000125266	3546.75	3529.67	3942.52	3074.99	3162.72	3065.24	3672.98	3100.98	0.244146	8.08e-06	0.000232017	EFNB2	13	106489731	106535662	-	5019	protein_coding	ephrin B2 [Source:HGNC Symbol;Acc:HGNC:3227]	-	3427	3275	3725	3048	3510	3360	40.218	40.2291	45.1631	34.8859	35.9952	34.6569
ENSG00000096696	7657.54	7275.96	6765.25	6105.6	6241.65	6300.16	7232.92	6215.8	0.218608	8.37e-06	0.000239832	DSP	6	7541575	7586717	+	10093	protein_coding	desmoplakin [Source:HGNC Symbol;Acc:HGNC:3052]	-	7399	6751	6392	6052	6927	6906	43.1794	41.2377	38.5382	34.4454	35.3248	35.4221
ENSG00000164741	2178.55	2268.69	2054.34	2533.24	2711.29	2536.12	2167.19	2593.55	-0.25938	9.31e-06	0.000266327	DLC1	8	13083361	13604610	-	12794	protein_coding	DLC1 Rho GTPase activating protein [Source:HGNC Symbol;Acc:HGNC:2897]	-	2105	2105	1941	2511	3009	2780	9.69102	10.1436	9.23195	11.2744	12.1052	11.2488
ENSG00000183691	77.6207	75.4433	105.839	158.39	158.587	163.297	86.3011	160.091	-0.891542	9.36e-06	0.000267029	NOG	17	56593699	56595590	+	1892	protein_coding	noggin [Source:HGNC Symbol;Acc:HGNC:7866]	-	75	70	100	157	176	179	2.33488	2.28099	3.21628	4.76685	4.78791	4.89779
ENSG00000162434	4354	4177.4	4298.14	3596.57	3863.75	3543.27	4276.51	3667.86	0.221371	9.54e-06	0.000271692	JAK1	1	64833229	64966504	-	6317	protein_coding	Janus kinase 1 [Source:HGNC Symbol;Acc:HGNC:6190]	-	4207	3876	4061	3565	4288	3884	39.227	37.8285	39.1198	32.4191	34.938	31.83
ENSG00000111799	10345.3	10043.7	9568.94	8477.42	9044.84	8638.32	9985.96	8720.19	0.195445	9.94e-06	0.000282556	COL12A1	6	75084326	75206051	-	12481	protein_coding	collagen type XII alpha 1 chain [Source:HGNC Symbol;Acc:HGNC:2188]	-	9996	9319	9041	8403	10038	9469	47.1738	46.0327	44.08	38.6757	41.3954	39.2756
ENSG00000106665	1124.98	1131.65	1204.45	995.741	827.174	873.958	1153.69	898.957	0.361139	1.07e-05	0.000304561	CLIP2	7	74289475	74405943	+	7315	protein_coding	CAP-Gly domain containing linker protein 2 [Source:HGNC Symbol;Acc:HGNC:2586]	-	1087	1050	1138	987	918	958	8.75264	8.84956	9.46678	7.75096	6.45926	6.77984
ENSG00000150961	863.142	878.375	811.788	620.446	681.202	670.521	851.102	657.39	0.371744	1.08e-05	0.000305413	SEC24D	4	118722823	118838683	-	9920	protein_coding	SEC24 homolog D, COPII coat complex component [Source:HGNC Symbol;Acc:HGNC:10706]	-	834	815	767	615	756	735	4.95197	5.06515	4.70498	3.56136	3.92252	3.83569
ENSG00000157625	2311.03	2154.44	2155.95	1832.08	1858.89	1867.42	2207.14	1852.8	0.252497	1.11e-05	0.000313135	TAB3	X	30827442	30975084	-	12711	protein_coding	TGF-beta activated kinase 1 (MAP3K7) binding protein 3 [Source:HGNC Symbol;Acc:HGNC:30681]	-	2233	1999	2037	1816	2063	2047	10.3474	9.69571	9.75182	8.20708	8.35361	8.33693
ENSG00000239264	126.263	158.431	159.817	85.7528	75.6891	31.0173	148.17	64.153	1.21123	1.12e-05	0.000317191	TXNDC5	6	7881517	7910814	-	4387	protein_coding	thioredoxin domain containing 5 [Source:HGNC Symbol;Acc:HGNC:21073]	-	122	147	151	85	84	34	1.63801	2.06584	2.09452	1.11302	0.985522	0.401217
ENSG00000137802	874.526	891.308	911.277	680.978	740.672	658.661	892.371	693.437	0.363485	1.15e-05	0.00032376	MAPKBP1	15	41774434	41827855	+	10357	protein_coding	mitogen-activated protein kinase binding protein 1 [Source:HGNC Symbol;Acc:HGNC:29536]	-	845	827	861	675	822	722	4.80559	4.92287	5.05875	3.74388	4.085	3.60887
ENSG00000177045	472.969	480.681	553.54	367.224	369.435	341.19	502.397	359.283	0.483909	1.19e-05	0.000335283	SIX5	19	45764785	45769226	-	3556	protein_coding	SIX homeobox 5 [Source:HGNC Symbol;Acc:HGNC:10891]	Homeobox	457	446	523	364	410	374	7.56969	7.7325	8.94982	5.8802	5.9344	5.44475
ENSG00000130066	2212.71	2041.28	2142.19	1870.42	1613.8	1766.16	2132.06	1750.13	0.285563	1.49e-05	0.000418968	SAT1	X	23783173	23786226	+	2498	protein_coding	spermidine/spermine N1-acetyltransferase 1 [Source:HGNC Symbol;Acc:HGNC:10540]	-	2138	1894	2024	1854	1791	1936	50.4126	46.7449	49.3052	42.6354	36.9027	40.1218
ENSG00000173786	1702.48	1797.71	1730.47	1463.85	1412.86	1474.23	1743.55	1450.32	0.265689	1.5e-05	0.000418993	CNP	17	41966741	41977731	+	7426	protein_coding	2',3'-cyclic nucleotide 3' phosphodiesterase [Source:HGNC Symbol;Acc:HGNC:2158]	-	1645	1668	1635	1451	1568	1616	13.0477	13.848	13.3979	11.2245	10.8679	11.2656
ENSG00000137959	3190.73	2618.96	2390.91	1500.17	1086.68	1684.97	2733.53	1423.94	0.94098	1.57e-05	0.000439736	IFI44L	1	78619922	78646145	+	10240	protein_coding	interferon induced protein 44 like [Source:HGNC Symbol;Acc:HGNC:17817]	-	3083	2430	2259	1487	1206	1847	17.7336	14.6303	13.4243	8.34188	6.06181	9.33759
ENSG00000164430	922.134	1015.25	1039.34	824.235	764.099	735.292	992.242	774.542	0.357915	1.59e-05	0.000442611	CGAS	6	73413515	73452276	-	4155	protein_coding	cyclic GMP-AMP synthase [Source:HGNC Symbol;Acc:HGNC:21367]	-	891	942	982	817	848	806	12.6308	13.9774	14.3819	11.2955	10.5046	10.0423
ENSG00000135604	101.424	87.2986	115.365	34.3011	58.5689	42.8769	101.363	45.249	1.15896	1.62e-05	0.000451496	STX11	6	144150526	144188370	+	1926	protein_coding	syntaxin 11 [Source:HGNC Symbol;Acc:HGNC:11429]	-	98	81	109	34	65	47	2.99705	2.59284	3.44385	1.01409	1.73705	1.26331
ENSG00000127328	842.443	743.655	789.562	562.942	586.59	653.188	791.887	600.907	0.397686	1.64e-05	0.000455511	RAB3IP	12	69738681	69823204	+	12612	protein_coding	RAB3A interacting protein [Source:HGNC Symbol;Acc:HGNC:16508]	-	814	690	746	558	651	716	3.80158	3.37297	3.59939	2.54157	2.65676	2.93898
ENSG00000204713	1316.45	1256.67	1279.6	1607.11	1529.1	1529.88	1284.24	1555.36	-0.275851	1.71e-05	0.000472858	TRIM27	6	28903002	28923989	-	7986	protein_coding	tripartite motif containing 27 [Source:HGNC Symbol;Acc:HGNC:9975]	-	1272	1166	1209	1593	1697	1677	9.3817	9.00152	9.21237	11.4588	10.9372	10.8711
ENSG00000204592	4451.29	4261.47	4789.23	3976.91	3548.38	3863.48	4500.66	3796.25	0.245879	1.75e-05	0.000483658	HLA-E	6	30489467	30494205	+	2975	protein_coding	major histocompatibility complex, class I, E [Source:HGNC Symbol;Acc:HGNC:4962]	-	4301	3954	4525	3942	3938	4235	85.1543	81.9401	92.5563	76.1171	68.1308	73.6944
ENSG00000137842	429.501	395.538	393.722	255.241	287.438	306.524	406.254	283.068	0.519971	1.8e-05	0.000497931	TMEM62	15	43123279	43185146	+	4810	protein_coding	transmembrane protein 62 [Source:HGNC Symbol;Acc:HGNC:26269]	-	415	367	372	253	319	336	5.08191	4.704	4.70622	3.02154	3.4135	3.61628
ENSG00000130147	2258.24	2514.42	2285.07	2777.38	2900.51	2714.93	2352.58	2797.61	-0.250215	1.81e-05	0.000498893	SH3BP4	2	234951973	235055714	+	7129	protein_coding	SH3 domain binding protein 4 [Source:HGNC Symbol;Acc:HGNC:10826]	-	2182	2333	2159	2753	3219	2976	18.0281	20.1759	18.4289	22.1835	23.2406	21.6109
ENSG00000164142	342.566	284.529	275.182	207.824	167.597	204.349	300.759	193.257	0.639832	1.83e-05	0.000503066	FAM160A1	4	151409216	151663632	+	4932	protein_coding	family with sequence similarity 160 member A1 [Source:HGNC Symbol;Acc:HGNC:34237]	-	331	264	260	206	186	224	3.95302	3.3001	3.20793	2.39937	1.94109	2.35122
ENSG00000159256	1255.39	1061.59	1185.4	859.545	932.598	956.063	1167.46	916.069	0.349493	1.86e-05	0.000510199	MORC3	21	36320189	36386148	+	6408	protein_coding	MORC family CW-type zinc finger 3 [Source:HGNC Symbol;Acc:HGNC:23572]	-	1213	985	1120	852	1035	1048	11.1497	9.47677	10.6358	7.63783	8.31328	8.46656
ENSG00000132274	2354.49	1786.93	1633.1	941.263	728.958	1135.78	1924.84	935.334	1.04126	1.9e-05	0.000520702	TRIM22	11	5689689	5737089	+	6020	protein_coding	tripartite motif containing 22 [Source:HGNC Symbol;Acc:HGNC:16379]	-	2275	1658	1543	933	809	1245	22.2592	16.9799	15.5971	8.90303	6.91682	10.7063
ENSG00000108312	2112.32	2119.96	2012.01	2515.08	2443.68	2392.89	2081.43	2450.55	-0.235297	1.96e-05	0.000536835	UBTF	17	44205033	44221626	-	6993	protein_coding	upstream binding transcription factor [Source:HGNC Symbol;Acc:HGNC:12511]	HMG	2041	1967	1901	2493	2712	2623	17.1911	17.3415	16.5422	20.4791	19.9609	19.4179
ENSG00000156587	971.811	822.332	988.54	760.677	597.403	711.573	927.561	689.885	0.428392	2.12e-05	0.000577431	UBE2L6	11	57551656	57568284	-	2197	protein_coding	ubiquitin conjugating enzyme E2 L6 [Source:HGNC Symbol;Acc:HGNC:12490]	-	939	763	934	754	663	780	25.1744	21.4112	25.8697	19.7149	15.5324	18.3795
ENSG00000157557	3207.29	3191.25	3523.39	2780.41	2887	2776.96	3307.31	2814.79	0.232514	2.15e-05	0.00058604	ETS2	21	38805307	38824955	+	4595	protein_coding	ETS proto-oncogene 2, transcription factor [Source:HGNC Symbol;Acc:HGNC:3489]	ETS	3099	2961	3329	2756	3204	3044	39.7246	39.7283	44.0862	34.4545	35.889	34.2947
ENSG00000266412	4727.62	4664.55	4753.25	3961.78	4275.53	4087.9	4715.14	4108.4	0.198451	2.17e-05	0.000590257	NCOA4	10	46005088	46030714	-	4079	protein_coding	nuclear receptor coactivator 4 [Source:HGNC Symbol;Acc:HGNC:7671]	-	4568	4328	4491	3927	4745	4481	65.9624	65.4154	66.9983	55.3044	59.8739	56.8708
ENSG00000177954	8813.57	9241.8	9943.61	11255.8	11047.9	10233.9	9332.99	10845.9	-0.216682	2.29e-05	0.000620656	RPS27	1	153990755	153992155	+	1035	protein_coding	ribosomal protein S27 [Source:HGNC Symbol;Acc:HGNC:10416]	-	8516	8575	9395	11157	12261	11218	484.64	510.788	552.371	619.241	609.734	561.104
ENSG00000104884	1065.99	1003.4	975.839	1279.23	1214.63	1260.76	1015.08	1251.54	-0.301675	2.31e-05	0.000625215	ERCC2	19	45349837	45370918	-	6450	protein_coding	ERCC excision repair 2, TFIIH core complex helicase subunit [Source:HGNC Symbol;Acc:HGNC:3434]	-	1030	931	922	1268	1348	1382	9.40592	8.89891	8.69853	11.2931	10.7568	11.0922
ENSG00000275708	15.5241	12.9331	6.35036	0	0	0	11.6025	0	6.06951	2.36e-05	1	MIR3648-1	21	8208473	8208652	+	180	miRNA	microRNA 3648-1 [Source:HGNC Symbol;Acc:HGNC:38941]	-	15	12	6	0	0	0	4.90843	4.11013	2.0284	0	0	0
ENSG00000175155	90.04	101.31	114.306	47.4162	47.7562	52.9119	101.885	49.3614	1.0445	2.42e-05	0.000654815	YPEL2	17	59331689	59401729	+	8667	protein_coding	yippee like 2 [Source:HGNC Symbol;Acc:HGNC:18326]	-	87	94	108	47	53	58	0.591254	0.668661	0.75828	0.311517	0.314747	0.346439
ENSG00000102081	1680.75	1652.21	1532.55	1289.32	1332.67	1384.83	1621.84	1335.61	0.279809	2.43e-05	0.000654989	FMR1	X	147911951	147951125	+	8919	protein_coding	fragile X mental retardation 1 [Source:HGNC Symbol;Acc:HGNC:3775]	-	1624	1533	1448	1278	1479	1518	10.7249	10.5968	9.87932	8.23128	8.53506	8.81097
ENSG00000176845	1215.02	1192	1386.5	1107.72	879.435	924.133	1264.51	970.431	0.3831	2.44e-05	0.000656107	METRNL	17	83079691	83095119	+	2626	protein_coding	meteorin like, glial cell differentiation regulator [Source:HGNC Symbol;Acc:HGNC:27584]	-	1174	1106	1310	1098	976	1013	26.3328	25.9661	30.3565	24.0193	19.1298	19.9702
ENSG00000064012	1570.01	1420.49	1511.39	1213.65	1238.96	1251.64	1500.63	1234.75	0.281359	2.55e-05	0.000686052	CASP8	2	201233443	201287711	+	7243	protein_coding	caspase 8 [Source:HGNC Symbol;Acc:HGNC:1509]	-	1517	1318	1428	1203	1375	1372	12.3365	11.2187	11.9973	9.54113	9.771	9.80626
ENSG00000114019	10626.8	11022.3	11426.4	9979.6	9770.2	8755.09	11025.2	9501.63	0.214654	2.6e-05	0.000697235	AMOTL2	3	134355874	134375479	-	5984	protein_coding	angiomotin like 2 [Source:HGNC Symbol;Acc:HGNC:17812]	-	10268	10227	10796	9892	10843	9597	101.069	105.367	109.786	94.961	93.2637	83.0256
ENSG00000135842	589.917	590.613	558.832	453.985	421.696	433.33	579.787	436.337	0.410751	2.6e-05	0.000697235	FAM129A	1	184790724	184974550	-	8372	protein_coding	family with sequence similarity 129 member A [Source:HGNC Symbol;Acc:HGNC:16784]	-	570	548	528	450	468	475	4.01023	4.03551	3.83777	3.08771	2.87721	2.93719
ENSG00000159167	1528.61	1389.23	1769.63	1289.32	1238.06	1139.43	1562.49	1222.27	0.354776	2.63e-05	0.000702555	STC1	8	23841915	23854807	-	4149	protein_coding	stanniocalcin 1 [Source:HGNC Symbol;Acc:HGNC:11373]	-	1477	1289	1672	1278	1374	1249	20.9682	19.1539	24.5226	17.6946	17.045	15.5843
ENSG00000198742	1904.29	1842.97	1896.64	1602.06	1595.78	1563.64	1881.3	1587.16	0.245458	2.64e-05	0.000702555	SMURF1	7	99027438	99144100	-	6276	protein_coding	SMAD specific E3 ubiquitin protein ligase 1 [Source:HGNC Symbol;Acc:HGNC:16807]	-	1840	1710	1792	1588	1771	1714	17.2687	16.7981	17.3752	14.5352	14.5241	14.1383
ENSG00000179630	937.658	876.22	940.912	708.217	723.552	749.889	918.263	727.219	0.336333	2.64e-05	0.000702555	LACC1	13	43879284	43893932	+	4550	protein_coding	laccase domain containing 1 [Source:HGNC Symbol;Acc:HGNC:26789]	-	906	813	889	702	803	822	11.7285	11.016	11.8895	8.86295	9.08362	9.35252
ENSG00000133639	2810.9	2734.28	3031.24	2540.3	2312.12	2371	2858.81	2407.81	0.248177	2.7e-05	0.000718257	BTG1	12	92140278	92145897	-	4854	protein_coding	BTG anti-proliferation factor 1 [Source:HGNC Symbol;Acc:HGNC:1130]	-	2716	2537	2864	2518	2566	2599	32.9575	32.2231	35.9044	29.7995	27.2089	27.7188
ENSG00000128394	129.368	162.742	129.124	67.5934	91.0071	61.1223	140.411	73.2409	0.936709	2.73e-05	0.000723103	APOBEC3F	22	39040604	39053910	+	3242	protein_coding	apolipoprotein B mRNA editing enzyme catalytic subunit 3F [Source:HGNC Symbol;Acc:HGNC:17356]	-	125	151	122	67	101	67	2.27102	2.87151	2.28993	1.18717	1.60348	1.06987
ENSG00000160888	2144.4	2190.01	2293.54	1992.49	1760.67	1733.32	2209.32	1828.83	0.273411	2.8e-05	0.000740692	IER2	19	13150415	13154908	+	3072	protein_coding	immediate early response 2 [Source:HGNC Symbol;Acc:HGNC:28871]	-	2072	2032	2167	1975	1954	1900	39.7276	40.7802	42.9252	36.9316	32.7384	32.0185
ENSG00000140575	10681.6	10465.1	10105.5	8788.15	9546.74	9196.63	10417.4	9177.17	0.18272	2.8e-05	0.000740692	IQGAP1	15	90388218	90502243	+	11535	protein_coding	IQ motif containing GTPase activating protein 1 [Source:HGNC Symbol;Acc:HGNC:6110]	-	10321	9710	9548	8711	10595	10081	52.7021	51.8977	50.3697	43.3814	47.2757	45.2433
ENSG00000278996	1.03494	0	1.05839	45.3985	3.60424	27.3682	0.697779	25.457	-5.17345	2.89e-05	1	FP671120.1	21	8197620	8227646	+	2498	lincRNA	novel transcript	-	1	0	1	45	4	30	0.0235793	0	0.0243603	1.03484	0.082418	0.621723
ENSG00000112297	1183.97	1103.63	1030.88	803.049	918.181	894.94	1106.16	872.057	0.342307	3.19e-05	0.000840619	CRYBG1	6	106360808	106571978	+	10374	protein_coding	crystallin beta-gamma domain containing 1 [Source:HGNC Symbol;Acc:HGNC:356]	-	1144	1024	974	796	1019	981	6.49537	6.08556	5.7133	4.40778	5.05572	4.89543
ENSG00000113441	2071.96	1789.08	1717.77	1431.57	1523.69	1552.69	1859.6	1502.65	0.307334	3.25e-05	0.000855273	LNPEP	5	96935394	97037515	+	15266	protein_coding	leucyl and cystinyl aminopeptidase [Source:HGNC Symbol;Acc:HGNC:6656]	-	2002	1660	1623	1419	1691	1702	7.72436	6.70393	6.46946	5.33961	5.70129	5.77168
ENSG00000168906	6267.61	6147.55	6052.95	6805.74	6925.55	7050.96	6156.04	6927.42	-0.170385	3.26e-05	0.000857775	MAT2A	2	85539165	85545280	+	4487	protein_coding	methionine adenosyltransferase 2A [Source:HGNC Symbol;Acc:HGNC:6904]	-	6056	5704	5719	6746	7686	7729	79.4975	78.3737	77.5601	86.366	88.1656	89.1734
ENSG00000188313	5437.59	4840.22	4574.38	3405.9	2995.12	3862.57	4950.73	3421.2	0.533174	3.35e-05	0.000877732	PLSCR1	3	146515180	146544864	-	4340	protein_coding	phospholipid scramblase 1 [Source:HGNC Symbol;Acc:HGNC:9092]	-	5254	4491	4322	3376	3324	4234	71.3057	63.797	60.5996	44.6854	39.4209	50.5044
ENSG00000171763	674.783	700.545	654.087	510.481	496.484	549.189	676.471	518.718	0.38284	3.46e-05	0.000906605	SPATA5L1	15	45402331	45421419	+	3406	protein_coding	spermatogenesis associated 5 like 1 [Source:HGNC Symbol;Acc:HGNC:28762]	-	652	650	618	506	551	602	11.2753	11.7656	11.0413	8.53412	8.32648	9.14997
ENSG00000131203	67.2713	66.8212	55.0365	27.2391	10.8127	28.2805	63.043	22.1108	1.51719	3.49e-05	0.000911282	IDO1	8	39902275	39928444	+	3261	protein_coding	indoleamine 2,3-dioxygenase 1 [Source:HGNC Symbol;Acc:HGNC:6059]	-	65	62	52	27	12	31	1.17405	1.17216	0.970347	0.475626	0.189402	0.492129
ENSG00000101187	2061.61	1986.31	2167.59	1830.06	1667.86	1701.39	2071.84	1733.11	0.258175	3.55e-05	0.000926864	SLCO4A1	20	62642445	62685785	+	4051	protein_coding	solute carrier organic anion transporter family member 4A1 [Source:HGNC Symbol;Acc:HGNC:10953]	-	1992	1843	2048	1814	1851	1865	28.9635	28.0485	30.764	25.7234	23.5179	23.8333
ENSG00000156384	1107.39	945.196	1073.21	851.475	815.46	806.45	1041.93	824.461	0.338441	3.6e-05	0.000937533	SFR1	10	104122058	104126385	+	1812	protein_coding	SWI5 dependent homologous recombination repair protein 1 [Source:HGNC Symbol;Acc:HGNC:29574]	-	1070	877	1014	844	905	884	34.7816	29.8393	34.0529	26.757	25.7066	25.2559
ENSG00000054793	1026.66	1023.87	1006.53	836.342	803.746	830.169	1019.02	823.419	0.307753	3.61e-05	0.000938768	ATP9A	20	51596514	51768634	-	8317	protein_coding	ATPase phospholipid transporting 9A (putative) [Source:HGNC Symbol;Acc:HGNC:13540]	-	992	950	951	829	892	910	7.02536	7.04212	6.95806	5.72586	5.52018	5.66425
ENSG00000169403	309.448	325.484	338.686	214.886	212.65	240.84	324.539	222.792	0.542076	3.8e-05	0.000986443	PTAFR	1	28147166	28193936	-	4706	protein_coding	platelet activating factor receptor [Source:HGNC Symbol;Acc:HGNC:9582]	-	299	302	320	213	236	264	3.74234	3.95641	4.13783	2.60004	2.58116	2.90416
ENSG00000170017	6793.36	6875.04	6787.48	5682.89	6281.29	5971.74	6818.63	5978.64	0.189371	3.85e-05	0.000997787	ALCAM	3	105366909	105576900	+	7179	protein_coding	activated leukocyte cell adhesion molecule [Source:HGNC Symbol;Acc:HGNC:400]	-	6564	6379	6413	5633	6971	6546	53.8553	54.7817	54.359	45.0742	49.9788	47.2041
ENSG00000132510	992.51	976.451	1090.15	854.501	765	809.187	1019.7	809.563	0.333685	3.98e-05	0.00103014	KDM6B	17	7839904	7854796	+	7258	protein_coding	lysine demethylase 6B [Source:HGNC Symbol;Acc:HGNC:29012]	-	959	906	1030	847	849	887	7.78261	7.69587	8.63564	6.70377	6.02068	6.32666
ENSG00000123595	668.573	747.966	786.386	583.119	555.053	553.75	734.308	563.974	0.380954	4.16e-05	0.0010742	RAB9A	X	13689125	13710506	+	2118	protein_coding	RAB9A, member RAS oncogene family [Source:HGNC Symbol;Acc:HGNC:9792]	-	646	694	743	578	616	607	17.9651	20.2013	21.347	15.6767	14.9696	14.8365
ENSG00000172602	31.0483	40.9549	52.9197	17.1506	9.0106	8.21046	41.641	11.4572	1.87291	4.35e-05	0.00111932	RND1	12	48857145	48865898	-	3976	protein_coding	Rho family GTPase 1 [Source:HGNC Symbol;Acc:HGNC:18314]	-	30	38	50	17	10	9	0.444425	0.589229	0.765241	0.245615	0.129452	0.117183
ENSG00000189067	2856.44	2836.67	3061.93	2409.15	2583.34	2495.98	2918.35	2496.16	0.225119	4.45e-05	0.001145	LITAF	16	11547722	11636381	-	5060	protein_coding	lipopolysaccharide induced TNF factor [Source:HGNC Symbol;Acc:HGNC:16841]	zf-LITAF-like	2760	2632	2893	2388	2867	2736	32.1279	32.0688	34.7914	27.1104	29.163	27.992
ENSG00000180340	292.889	269.44	292.117	376.303	424.399	395.927	284.815	398.876	-0.486425	4.51e-05	0.00115671	FZD2	17	44557459	44559570	+	2112	protein_coding	frizzled class receptor 2 [Source:HGNC Symbol;Acc:HGNC:4040]	-	283	250	276	373	471	434	7.89253	7.29781	7.95224	10.1454	11.4784	10.6381
ENSG00000166833	1390.96	1373.07	1228.79	1084.52	1130.83	1004.41	1330.94	1073.25	0.310536	4.62e-05	0.0011843	NAV2	11	19350724	20121598	+	14673	protein_coding	neuron navigator 2 [Source:HGNC Symbol;Acc:HGNC:15997]	-	1344	1274	1161	1075	1255	1101	5.39516	5.353	4.81491	4.20864	4.4023	3.88451
ENSG00000164292	1345.43	1377.38	1208.69	1533.46	1626.41	1618.37	1310.5	1592.75	-0.281787	4.65e-05	0.00118859	RHOBTB3	5	95713522	95824383	+	8833	protein_coding	Rho related BTB domain containing 3 [Source:HGNC Symbol;Acc:HGNC:18757]	-	1300	1278	1142	1520	1805	1774	8.6688	8.92009	7.86742	9.88526	10.5178	10.3971
ENSG00000163121	46.5724	45.266	63.5036	18.1594	18.9223	17.3332	51.7807	18.1383	1.51329	4.71e-05	0.00120156	NEURL3	2	96497643	96508109	-	2497	protein_coding	neuralized E3 ubiquitin protein ligase 3 [Source:HGNC Symbol;Acc:HGNC:25162]	-	45	42	60	18	21	19	1.06149	1.037	1.4622	0.414101	0.432868	0.393915
ENSG00000176597	2240.65	2276.23	2269.2	1860.33	2003.96	1923.07	2262.03	1929.12	0.229222	4.76e-05	0.00121308	B3GNT5	3	183253244	183298504	+	8140	protein_coding	UDP-GlcNAc:betaGal beta-1,3-N-acetylglucosaminyltransferase 5 [Source:HGNC Symbol;Acc:HGNC:15684]	-	2165	2112	2144	1844	2224	2108	15.666	15.9962	16.0278	13.0134	14.0626	13.4065
ENSG00000100503	1242.97	1292.24	1248.9	1005.83	1075.87	1028.13	1261.37	1036.61	0.282596	4.8e-05	0.00121979	NIN	14	50719763	50831121	-	13683	protein_coding	ninein [Source:HGNC Symbol;Acc:HGNC:14906]	-	1201	1199	1180	997	1194	1127	5.16994	5.40237	5.24777	4.18568	4.49136	4.26394
ENSG00000197081	3996.95	4015.74	3944.63	3361.51	3670.92	3284.18	3985.77	3438.87	0.212714	5.12e-05	0.0012988	IGF2R	6	159969099	160113507	+	17843	protein_coding	insulin like growth factor 2 receptor [Source:HGNC Symbol;Acc:HGNC:5467]	-	3862	3726	3727	3332	4074	3600	12.7488	12.8742	12.7106	10.7273	11.7519	10.4449
ENSG00000127481	5127.11	4951.23	4545.8	3992.04	4384.56	4153.58	4874.71	4176.73	0.222732	5.22e-05	0.00132373	UBR4	1	19074506	19210276	-	24675	protein_coding	ubiquitin protein ligase E3 component n-recognin 4 [Source:HGNC Symbol;Acc:HGNC:30313]	-	4954	4594	4295	3957	4866	4553	11.8256	11.4784	10.5921	9.21216	10.1501	9.55231
ENSG00000146112	3035.49	2958.45	3092.63	2676.5	2642.81	2564.4	3028.86	2627.9	0.205072	5.38e-05	0.00136079	PPP1R18	6	30676389	30687895	-	4599	protein_coding	protein phosphatase 1 regulatory subunit 18 [Source:HGNC Symbol;Acc:HGNC:29413]	-	2933	2745	2922	2653	2933	2811	37.5641	36.7981	38.6626	33.138	32.8249	31.6421
ENSG00000215068	115.914	71.1322	77.2627	28.248	45.053	41.0523	88.1028	38.1178	1.20502	5.45e-05	0.0013756	AC025171.2	5	43041575	43045390	+	2773	antisense	uncharacterized LOC153684 [Source:NCBI gene;Acc:153684]	-	112	66	73	28	50	45	2.37899	1.46737	1.60194	0.580044	0.928057	0.840099
ENSG00000173039	3873.79	4024.36	4279.08	3610.7	3466.38	3472.11	4059.08	3516.4	0.207194	5.48e-05	0.00138134	RELA	11	65653596	65663094	-	5464	protein_coding	RELA proto-oncogene, NF-kB subunit [Source:HGNC Symbol;Acc:HGNC:9955]	RHD	3743	3734	4043	3579	3847	3806	40.349	42.1318	45.0264	37.6274	36.2382	36.06
ENSG00000196684	247.351	191.841	166.168	104.921	92.8092	144.139	201.787	113.956	0.824144	5.71e-05	0.00143623	HSH2D	19	16134028	16158575	+	3398	protein_coding	hematopoietic SH2 domain containing [Source:HGNC Symbol;Acc:HGNC:24920]	-	239	178	157	104	103	158	4.14284	3.22956	2.81158	1.75818	1.56016	2.40714
ENSG00000114450	142.822	167.053	141.825	87.7705	88.3039	85.7537	150.567	87.276	0.786406	5.76e-05	0.0014479	GNB4	3	179396089	179451590	-	7035	protein_coding	G protein subunit beta 4 [Source:HGNC Symbol;Acc:HGNC:20731]	-	138	155	134	87	98	94	1.15542	1.35836	1.15908	0.710408	0.716996	0.691722
ENSG00000196756	1013.21	931.185	858.357	1156.15	1138.94	1187.78	934.25	1160.96	-0.313218	6e-05	0.0015038	SNHG17	20	38420588	38435353	-	4186	processed_transcript	small nucleolar RNA host gene 17 [Source:HGNC Symbol;Acc:HGNC:48600]	-	979	864	811	1146	1264	1302	13.7755	12.7251	11.7895	15.7267	15.5418	16.102
ENSG00000077684	271.155	301.773	244.489	428.764	366.732	373.12	272.472	389.538	-0.514818	6.01e-05	0.0015038	JADE1	4	128809623	128875224	+	9129	protein_coding	jade family PHD finger 1 [Source:HGNC Symbol;Acc:HGNC:30027]	-	262	280	231	425	407	409	1.69045	1.89096	1.5398	2.67435	2.2947	2.31936
ENSG00000129116	3012.72	2883.01	2982.55	2584.69	2632.9	2453.1	2959.43	2556.9	0.211064	6.5e-05	0.00162356	PALLD	4	168497066	168928457	+	10114	protein_coding	palladin, cytoskeletal associated protein [Source:HGNC Symbol;Acc:HGNC:17068]	-	2911	2675	2818	2562	2922	2689	16.9529	16.306	16.9548	14.5515	14.87	13.7637
ENSG00000102034	2764.33	2781.7	2763.47	2413.18	2438.27	2371.91	2769.83	2407.79	0.202086	6.54e-05	0.00163182	ELF4	X	130064874	130110716	-	4316	protein_coding	E74 like ETS transcription factor 4 [Source:HGNC Symbol;Acc:HGNC:3319]	ETS	2671	2581	2611	2392	2706	2600	36.4516	36.8683	36.8129	31.837	32.2702	31.186
ENSG00000103257	27480.8	28593	31686.2	26318	25349.5	25028.2	29253.3	25565.3	0.194439	6.67e-05	0.00166189	SLC7A5	16	87830023	87869488	-	4745	protein_coding	solute carrier family 7 member 5 [Source:HGNC Symbol;Acc:HGNC:11063]	-	26553	26530	29938	26087	28133	27435	329.611	344.705	383.938	315.821	305.165	299.321
ENSG00000147050	1120.84	1179.07	1167.41	875.687	994.771	942.378	1155.77	937.612	0.300819	6.8e-05	0.00169088	KDM6A	X	44873177	45112602	+	7139	protein_coding	lysine demethylase 6A [Source:HGNC Symbol;Acc:HGNC:12637]	-	1083	1094	1103	868	1104	1033	8.93542	9.44771	9.40183	6.9845	7.95951	7.49085
ENSG00000189159	2139.23	2032.66	2132.66	2429.33	2434.67	2448.54	2101.52	2437.51	-0.213896	7.26e-05	0.00180153	JPT1	17	75135248	75168281	-	3414	protein_coding	Jupiter microtubule associated homolog 1 [Source:HGNC Symbol;Acc:HGNC:14569]	-	2067	1886	2015	2408	2702	2684	35.6616	34.0585	35.9158	40.5178	40.7358	40.6993
ENSG00000165997	891.086	834.187	855.182	676.942	667.686	715.222	860.151	686.617	0.325106	7.4e-05	0.00183311	ARL5B	10	18659405	18681639	+	7196	protein_coding	ADP ribosylation factor like GTPase 5B [Source:HGNC Symbol;Acc:HGNC:23052]	-	861	774	808	671	741	784	7.04751	6.63127	6.83274	5.35654	5.30007	5.64018
ENSG00000132613	1514.12	1764.29	1565.36	2030.83	1947.19	1869.25	1614.59	1949.09	-0.271607	7.47e-05	0.00184789	MTSS1L	16	70661204	70686066	-	4999	protein_coding	MTSS1L, I-BAR domain containing [Source:HGNC Symbol;Acc:HGNC:25094]	-	1463	1637	1479	2013	2161	2049	17.2379	20.1889	18.0036	23.132	22.2498	21.2191
ENSG00000124942	32724.9	31771.3	29165.1	27194.7	28749.2	26112	31220.4	27352	0.19084	7.54e-05	0.0018609	AHNAK	11	62433542	62556235	-	19465	protein_coding	AHNAK nucleoprotein [Source:HGNC Symbol;Acc:HGNC:347]	-	31620	29479	27556	26956	31906	28623	95.6822	93.3695	86.1462	79.5525	84.367	76.1253
ENSG00000138119	14487.1	13964.5	13721	11880.3	12840.1	12781	14057.6	12500.5	0.16924	7.83e-05	0.00192928	MYOF	10	93306429	93482317	-	8473	protein_coding	myoferlin [Source:HGNC Symbol;Acc:HGNC:3656]	-	13998	12957	12964	11776	14250	14010	97.3089	94.2788	93.1057	79.8387	86.563	85.599
ENSG00000064393	3334.59	3317.35	3139.2	2840.94	2916.73	2730.43	3263.71	2829.37	0.206051	7.87e-05	0.00193375	HIPK2	7	139561570	139777778	-	15402	protein_coding	homeodomain interacting protein kinase 2 [Source:HGNC Symbol;Acc:HGNC:14402]	-	3222	3078	2966	2816	3237	2993	12.3217	12.3208	11.7184	10.5029	10.8173	10.06
ENSG00000275894	74.5159	73.2877	71.9708	32.2834	37.8445	28.2805	73.2581	32.8028	1.15852	7.87e-05	0.00193375	AL021578.1	20	45345115	45345823	-	709	sense_intronic	novel transcript, sense intronic to SDC4	-	72	68	68	32	42	31	5.9815	5.91302	5.83629	2.59272	3.049	2.26352
ENSG00000100647	582.673	537.803	578.941	437.844	435.212	426.944	566.472	433.333	0.386881	8.16e-05	0.00200068	SUSD6	14	69611596	69715142	+	5830	protein_coding	sushi domain containing 6 [Source:HGNC Symbol;Acc:HGNC:19956]	-	563	499	547	434	483	468	5.68805	5.2769	5.70944	4.27636	4.26416	4.15571
ENSG00000164136	172.835	163.82	175.693	118.036	86.5018	103.087	170.783	102.542	0.738904	8.38e-05	0.00204831	IL15	4	141636599	141733987	+	7860	protein_coding	interleukin 15 [Source:HGNC Symbol;Acc:HGNC:5977]	-	167	152	166	117	96	113	1.25146	1.19225	1.28517	0.855098	0.628642	0.744259
ENSG00000159388	216.303	181.064	214.854	107.948	146.873	122.245	204.074	125.688	0.697163	8.38e-05	0.00204831	BTG2	1	203305491	203309602	+	2757	protein_coding	BTG anti-proliferation factor 2 [Source:HGNC Symbol;Acc:HGNC:1131]	-	209	168	203	107	163	134	4.46512	3.75681	4.48057	2.22946	3.04303	2.51615
ENSG00000171860	94.1798	47.4215	80.4379	31.2745	27.0318	32.8418	74.0131	30.3827	1.28654	8.42e-05	0.00205331	C3AR1	12	8058302	8066471	-	2145	protein_coding	complement C3a receptor 1 [Source:HGNC Symbol;Acc:HGNC:1319]	-	91	44	76	31	30	36	2.49884	1.26466	2.15606	0.830208	0.719861	0.868847
ENSG00000153827	6259.33	6058.09	5977.81	5201.66	5591.98	5381.5	6098.41	5391.71	0.177499	8.61e-05	0.0020967	TRIP12	2	229763838	229923239	-	12594	protein_coding	thyroid hormone receptor interactor 12 [Source:HGNC Symbol;Acc:HGNC:12306]	-	6048	5621	5648	5156	6206	5899	28.286	27.5167	27.2901	23.5181	25.3631	24.2484
ENSG00000103353	1636.24	1558.44	1741.06	1307.48	1393.04	1410.37	1645.25	1370.3	0.263407	8.98e-05	0.00218275	UBFD1	16	23557362	23574389	+	8619	protein_coding	ubiquitin family domain containing 1 [Source:HGNC Symbol;Acc:HGNC:30565]	-	1581	1446	1645	1296	1546	1546	10.8044	10.3433	11.614	8.63775	9.23225	9.28583
ENSG00000104951	79.6906	73.2877	74.0875	26.2303	24.3286	46.5259	75.6886	32.3616	1.22311	9.56e-05	0.00232005	IL4I1	19	49889654	49929539	-	2563	protein_coding	interleukin 4 induced 1 [Source:HGNC Symbol;Acc:HGNC:19094]	-	77	68	70	26	27	51	1.76956	1.63571	1.66197	0.582743	0.542213	1.03012
ENSG00000185885	348.776	357.817	425.474	298.621	197.332	260.91	377.355	252.288	0.583095	9.82e-05	0.00237946	IFITM1	11	313506	315272	+	1080	protein_coding	interferon induced transmembrane protein 1 [Source:HGNC Symbol;Acc:HGNC:5412]	-	337	332	402	296	219	286	18.3793	18.9523	22.6504	15.7442	10.437	13.7091
ENSG00000165891	2532.5	2429.27	2251.2	1925.91	2149.93	1999.7	2404.33	2025.18	0.247217	9.94e-05	0.00240439	E2F7	12	77021247	77065580	-	6303	protein_coding	E2F transcription factor 7 [Source:HGNC Symbol;Acc:HGNC:23820]	E2F	2447	2254	2127	1909	2386	2192	22.8671	22.0472	20.535	17.3985	19.484	18.0037
ENSG00000211459	18712.8	17583.7	17846.6	20673.5	19372.8	20388.4	18047.7	20144.9	-0.15851	0.000100925	0.00243689	MT-RNR1	MT	648	1601	+	954	Mt_rRNA	mitochondrially encoded 12S RNA [Source:HGNC Symbol;Acc:HGNC:7470]	-	18081	16315	16862	20492	21500	22349	1116.34	1054.35	1075.56	1233.92	1159.96	1212.77
ENSG00000164307	2045.05	1983.08	1979.2	1704.97	1763.38	1669.46	2002.44	1712.6	0.225551	0.000101357	0.00244318	ERAP1	5	96760810	96808100	-	7945	protein_coding	endoplasmic reticulum aminopeptidase 1 [Source:HGNC Symbol;Acc:HGNC:18173]	-	1976	1840	1870	1690	1957	1830	14.6493	14.2781	14.3226	12.2193	12.678	11.9241
ENSG00000137752	1099.11	1006.63	1038.28	849.457	773.11	901.326	1048.01	841.298	0.317362	0.000102259	0.00246077	CASP1	11	105025443	105035250	-	3698	protein_coding	caspase 1 [Source:HGNC Symbol;Acc:HGNC:1499]	-	1062	934	981	842	858	988	16.9154	15.5714	16.1427	13.0797	11.9419	13.8311
ENSG00000129474	4667.59	5116.13	4686.57	5522.48	5673.98	5341.36	4823.43	5512.61	-0.19279	0.000104796	0.00251758	AJUBA	14	22971174	22982642	-	5979	protein_coding	ajuba LIM protein [Source:HGNC Symbol;Acc:HGNC:20250]	-	4510	4747	4428	5474	6297	5855	44.4295	48.9483	45.0665	52.5931	54.2076	50.6951
ENSG00000138760	2934.06	2872.23	2799.45	2479.77	2494.14	2530.65	2868.58	2501.52	0.197499	0.000105752	0.00253628	SCARB2	4	76158733	76234536	-	19341	protein_coding	scavenger receptor class B member 2 [Source:HGNC Symbol;Acc:HGNC:1665]	-	2835	2665	2645	2458	2768	2774	8.63372	8.49503	8.32188	7.30055	7.36617	7.42498
ENSG00000115652	1742.84	1780.46	2002.48	1662.59	1414.66	1424.06	1841.93	1500.44	0.296625	0.000106227	0.00254338	UXS1	2	106093303	106194339	-	7023	protein_coding	UDP-glucuronate decarboxylase 1 [Source:HGNC Symbol;Acc:HGNC:17729]	-	1684	1652	1892	1648	1570	1561	14.1235	14.5022	16.3935	13.4799	11.5062	11.5066
ENSG00000108669	1890.84	1846.2	1933.68	1710.01	1520.09	1541.74	1890.24	1590.61	0.2498	0.000106449	0.00254444	CYTH1	17	78674048	78782297	-	7754	protein_coding	cytohesin 1 [Source:HGNC Symbol;Acc:HGNC:9501]	-	1827	1713	1827	1695	1687	1690	13.8783	13.62	14.338	12.5573	11.1981	11.2831
ENSG00000118260	1698.34	1714.72	1661.68	1415.43	1440.8	1456.9	1691.58	1437.71	0.234393	0.000108605	0.00259163	CREB1	2	207529737	207603431	+	9575	protein_coding	cAMP responsive element binding protein 1 [Source:HGNC Symbol;Acc:HGNC:2345]	TF_bZIP	1641	1591	1570	1403	1599	1597	10.0947	10.2442	9.97781	8.41728	8.59537	8.63444
ENSG00000054523	1781.14	1745.97	1678.61	1501.18	1488.55	1418.59	1735.24	1469.44	0.240146	0.000109077	0.00259856	KIF1B	1	10210805	10381603	+	17720	protein_coding	kinesin family member 1B [Source:HGNC Symbol;Acc:HGNC:16636]	-	1721	1620	1586	1488	1652	1555	5.72059	5.63635	5.44646	4.82383	4.79845	4.54292
ENSG00000164442	1251.25	1389.23	1408.72	1621.23	1626.41	1591	1349.73	1612.88	-0.257175	0.000118199	0.00281076	CITED2	6	139371807	139374620	-	2535	protein_coding	Cbp/p300 interacting transactivator with Glu/Asp rich carboxy-terminal domain 2 [Source:HGNC Symbol;Acc:HGNC:1987]	-	1209	1289	1331	1607	1805	1744	28.0913	31.3489	31.9503	36.4159	36.6483	35.6153
ENSG00000229677	38.2929	34.4883	25.4014	9.0797	9.91167	7.29819	32.7276	8.76319	1.90178	0.000118379	0.00281076	AC018644.1	7	139049456	139050006	-	551	processed_pseudogene	ribosomal protein L17 (RPL17) pseudogene	-	37	32	24	9	11	8	3.95525	3.58051	2.65054	0.938304	1.02753	0.751634
ENSG00000135241	1519.3	1478.69	1516.68	1256.03	1230.85	1313.67	1504.89	1266.85	0.248409	0.000119099	0.00282315	PNPLA8	7	108470422	108569666	-	5668	protein_coding	patatin like phospholipase domain containing 8 [Source:HGNC Symbol;Acc:HGNC:28900]	-	1468	1372	1433	1245	1366	1440	15.2553	14.9235	15.3848	12.618	12.4044	13.1523
ENSG00000136147	752.403	598.157	602.226	544.782	437.014	457.049	650.929	479.615	0.442475	0.000125114	0.00296083	PHF11	13	49495610	49528987	+	4841	protein_coding	PHD finger protein 11 [Source:HGNC Symbol;Acc:HGNC:17024]	-	727	555	569	540	485	501	8.84552	7.06813	7.1524	6.40784	5.15658	5.3576
ENSG00000099968	1162.24	1040.04	1041.46	880.731	892.951	872.133	1081.25	881.939	0.294174	0.000130268	0.00307768	BCL2L13	22	17628855	17730855	+	7662	protein_coding	BCL2 like 13 [Source:HGNC Symbol;Acc:HGNC:17164]	-	1123	965	984	873	991	956	8.63299	7.76483	7.81497	6.54523	6.65712	6.45927
ENSG00000196776	1672.47	1580	1603.47	1345.81	1292.12	1439.57	1618.64	1359.17	0.252137	0.000147092	0.00346942	CD47	3	108043094	108091862	-	8225	protein_coding	CD47 molecule [Source:HGNC Symbol;Acc:HGNC:1682]	-	1616	1466	1515	1334	1434	1578	11.5726	10.9887	11.2086	9.31693	8.97363	9.93205
ENSG00000152784	164.556	131.487	153.467	87.7705	91.0071	89.4028	149.837	89.3935	0.745371	0.000147839	0.00348129	PRDM8	4	80183879	80204329	+	4588	protein_coding	PR/SET domain 8 [Source:HGNC Symbol;Acc:HGNC:13993]	zf-C2H2	159	122	145	87	101	98	2.04126	1.63939	1.92318	1.0893	1.13306	1.10578
ENSG00000123485	893.155	991.54	850.948	1023.99	1220.04	1187.78	911.881	1143.93	-0.328161	0.000149188	0.00350726	HJURP	2	233833416	233854566	-	3821	protein_coding	Holliday junction recognition protein [Source:HGNC Symbol;Acc:HGNC:25444]	-	863	920	804	1015	1354	1302	13.3032	14.8442	12.8042	15.2595	18.2388	17.6401
ENSG00000173575	1923.96	2019.72	2023.65	1654.52	1782.3	1648.48	1989.11	1695.1	0.23035	0.000150245	0.00352631	CHD2	15	92900189	93028005	+	16960	protein_coding	chromodomain helicase DNA binding protein 2 [Source:HGNC Symbol;Acc:HGNC:1917]	-	1859	1874	1912	1640	1978	1807	6.45621	6.81225	6.8602	5.55483	6.00282	5.5157
ENSG00000143507	937.658	898.853	1012.88	794.979	746.979	762.661	949.798	768.206	0.306683	0.000154565	0.00362174	DUSP10	1	221701424	221742176	-	2914	protein_coding	dual specificity phosphatase 10 [Source:HGNC Symbol;Acc:HGNC:3065]	-	906	834	957	788	829	836	18.3131	17.6451	19.9847	15.5342	14.6427	14.852
ENSG00000013588	12490.7	12515	12910.3	13829.4	13916.9	13922.2	12638.7	13889.5	-0.136171	0.000157112	0.00367538	GPRC5A	12	12890782	12917937	+	8440	protein_coding	G protein-coupled receptor class C group 5 member A [Source:HGNC Symbol;Acc:HGNC:9836]	-	12069	11612	12198	13708	15445	15261	84.2273	84.8225	87.9469	93.3006	94.189	93.607
ENSG00000108179	4466.81	4589.11	5043.25	4180.7	4035.85	4069.65	4699.72	4095.4	0.198662	0.000157949	0.00368891	PPIF	10	79347469	79355337	+	2674	protein_coding	peptidylprolyl isomerase F [Source:HGNC Symbol;Acc:HGNC:9259]	-	4316	4258	4765	4144	4479	4461	95.0701	98.1728	108.437	89.0248	86.2133	86.3652
ENSG00000165312	466.759	398.772	526.022	357.135	322.58	332.068	463.851	337.261	0.460875	0.000158321	0.00369157	OTUD1	10	23439458	23442390	+	2933	protein_coding	OTU deubiquitinase 1 [Source:HGNC Symbol;Acc:HGNC:27346]	-	451	370	497	354	358	364	9.05708	7.77743	10.3114	6.93336	6.2824	6.42477
ENSG00000111859	572.323	550.736	534.489	384.374	457.739	419.646	552.516	420.586	0.392398	0.000165738	0.0038582	NEDD9	6	11183298	11382348	-	10359	protein_coding	neural precursor cell expressed, developmentally down-regulated 9 [Source:HGNC Symbol;Acc:HGNC:7733]	-	553	511	505	381	508	460	3.14435	3.04123	2.96652	2.11281	2.52407	2.29884
ENSG00000253276	3150.37	3096.41	3913.94	2531.22	1937.28	1877.46	3386.9	2115.32	0.679283	0.000169325	0.0039353	CCDC71L	7	106656765	106660996	-	4232	protein_coding	coiled-coil domain containing 71 like [Source:HGNC Symbol;Acc:HGNC:26685]	-	3044	2873	3698	2509	2150	2058	42.3665	41.854	53.1736	34.0571	26.1485	25.1749
ENSG00000091436	2919.57	2696.56	2854.49	2386.95	2503.15	2465.88	2823.54	2451.99	0.203428	0.00017184	0.00398725	MAP3K20	2	173075435	173268010	+	13799	protein_coding	mitogen-activated protein kinase kinase kinase 20 [Source:HGNC Symbol;Acc:HGNC:17797]	-	2821	2502	2697	2366	2778	2703	12.0415	11.1786	11.8934	9.84963	10.3619	10.1407
ENSG00000166851	1078.41	1104.7	1059.45	1235.85	1309.24	1335.57	1080.86	1293.55	-0.259714	0.000181216	0.00419798	PLK1	16	23677656	23690367	+	4760	protein_coding	polo like kinase 1 [Source:HGNC Symbol;Acc:HGNC:9077]	-	1042	1025	1001	1225	1453	1464	12.8939	13.2759	12.7968	14.7837	15.7113	15.9222
ENSG00000057657	613.721	604.624	646.678	499.384	479.364	485.329	621.674	488.026	0.349603	0.000183483	0.0042436	PRDM1	6	106086320	106109939	+	6392	protein_coding	PR/SET domain 1 [Source:HGNC Symbol;Acc:HGNC:9346]	zf-C2H2	593	561	611	495	532	532	5.46439	5.41094	5.81673	4.44858	4.2838	4.30867
ENSG00000112984	646.839	771.677	683.722	829.28	991.167	863.923	700.746	894.79	-0.353751	0.000190583	0.00439961	KIF20A	5	138178719	138187715	+	3958	protein_coding	kinesin family member 20A [Source:HGNC Symbol;Acc:HGNC:9787]	-	625	716	646	822	1100	947	9.30097	11.1528	9.93187	11.9302	14.3045	12.3863
ENSG00000136869	615.791	620.79	646.678	425.737	483.869	533.68	627.753	481.096	0.382417	0.000190845	0.00439961	TLR4	9	117704175	117724730	+	13272	protein_coding	toll like receptor 4 [Source:HGNC Symbol;Acc:HGNC:11850]	-	595	576	611	422	537	585	2.64061	2.67567	2.80143	1.82654	2.08254	2.28185
ENSG00000104419	8933.62	8507.84	9268.35	8316	7526.56	7709.62	8903.27	7850.73	0.181759	0.000195887	0.00450856	NDRG1	8	133237171	133302022	-	9823	protein_coding	N-myc downstream regulated 1 [Source:HGNC Symbol;Acc:HGNC:7679]	-	8632	7894	8757	8243	8353	8451	51.7596	49.545	54.2482	48.2052	43.7676	44.5381
ENSG00000116701	233.897	203.697	219.087	154.355	149.576	129.543	218.894	144.491	0.600645	0.000198173	0.00454929	NCF2	1	183555563	183590876	-	2928	protein_coding	neutrophil cytosolic factor 2 [Source:HGNC Symbol;Acc:HGNC:7661]	-	226	189	207	153	166	142	4.54633	3.97958	4.30203	3.00174	2.91804	2.51064
ENSG00000164649	1099.11	1116.56	1018.17	1266.11	1344.38	1272.62	1077.95	1294.37	-0.26426	0.000198294	0.00454929	CDCA7L	7	21900900	21946084	-	4074	protein_coding	cell division cycle associated 7 like [Source:HGNC Symbol;Acc:HGNC:30777]	-	1062	1036	962	1255	1492	1395	15.3542	15.6778	14.3691	17.696	18.8496	17.7264
ENSG00000170961	54.852	40.9549	58.2116	107.948	105.424	84.8414	51.3395	99.4044	-0.951388	0.000201097	0.00460618	HAS2	8	121612116	121641390	-	4190	protein_coding	hyaluronan synthase 2 [Source:HGNC Symbol;Acc:HGNC:4819]	-	53	38	55	107	117	93	0.745051	0.559134	0.798773	1.46697	1.43723	1.14904
ENSG00000176532	160.416	242.496	195.803	123.08	116.237	131.367	199.572	123.562	0.690833	0.00020259	0.00463295	PRR15	7	29563811	29567295	+	1982	protein_coding	proline rich 15 [Source:HGNC Symbol;Acc:HGNC:22310]	-	155	225	185	122	129	144	4.6063	6.99883	5.67992	3.53597	3.34997	3.7612
ENSG00000169252	1266.77	1184.46	1457.41	1110.75	1055.14	987.992	1302.88	1051.29	0.310103	0.000204614	0.00467175	ADRB2	5	148825245	148828687	+	3443	protein_coding	adrenoceptor beta 2 [Source:HGNC Symbol;Acc:HGNC:286]	-	1224	1099	1377	1101	1171	1083	20.9396	19.6792	24.3372	18.3697	17.5055	16.2839
ENSG00000143933	12150.2	12686.3	11972.5	13409.7	13385.3	14007	12269.7	13600.7	-0.148644	0.000207108	0.00472112	CALM2	2	47160082	47176601	-	6466	protein_coding	calmodulin 2 [Source:HGNC Symbol;Acc:HGNC:1445]	-	11740	11771	11312	13292	14855	15354	106.944	112.234	106.458	118.088	118.247	122.929
ENSG00000103966	2569.76	2459.45	2673.5	2189.22	2265.27	2229.6	2567.57	2228.03	0.204527	0.00020891	0.00475462	EHD4	15	41895939	41972578	-	7879	protein_coding	EH domain containing 4 [Source:HGNC Symbol;Acc:HGNC:3245]	-	2483	2282	2526	2170	2514	2444	18.5622	17.8563	19.5091	15.8213	16.4229	16.0582
ENSG00000079385	129.368	98.0762	111.131	58.5137	45.9541	74.8064	112.858	59.7581	0.918043	0.000209914	0.00476986	CEACAM1	19	42507304	42561234	-	5524	protein_coding	carcinoembryonic antigen related cell adhesion molecule 1 [Source:HGNC Symbol;Acc:HGNC:1814]	-	125	91	105	58	51	82	1.33285	1.01563	1.15667	0.603152	0.475194	0.768472
ENSG00000172809	3698.88	4015.74	4743.72	5278.33	4973.85	4722.84	4152.78	4991.68	-0.26536	0.000213487	0.00484333	RPL38	17	74203582	74210655	+	3829	protein_coding	ribosomal protein L38 [Source:HGNC Symbol;Acc:HGNC:10349]	-	3574	3726	4482	5232	5520	5177	54.9785	59.9935	71.2297	78.4937	74.2008	69.994
ENSG00000117523	7026.23	7255.49	6363.06	5707.1	6194.79	6093.99	6881.59	5998.63	0.197896	0.000220958	0.00500488	PRRC2C	1	171485551	171593511	+	14173	protein_coding	proline rich coiled-coil 2C [Source:HGNC Symbol;Acc:HGNC:24903]	-	6789	6732	6012	5657	6875	6680	28.2142	29.2839	25.8126	22.9286	24.967	24.3996
ENSG00000175130	234.932	189.686	216.971	141.24	144.17	137.753	213.863	141.054	0.600966	0.000229471	0.00518946	MARCKSL1	1	32333832	32336379	-	1699	protein_coding	MARCKS like 1 [Source:HGNC Symbol;Acc:HGNC:7142]	-	227	176	205	140	160	151	7.86967	6.38655	7.34235	4.73355	4.84709	4.60099
ENSG00000101447	1215.02	1331.03	1221.39	1424.5	1555.23	1511.64	1255.81	1497.12	-0.254269	0.000230079	0.00519497	FAM83D	20	38926312	38953106	+	2475	protein_coding	family with sequence similarity 83 member D [Source:HGNC Symbol;Acc:HGNC:16122]	-	1174	1235	1154	1412	1726	1657	27.9394	30.7637	28.373	32.7727	35.8939	34.6589
ENSG00000180530	1499.63	1534.73	1484.93	1307.48	1219.13	1302.73	1506.43	1276.45	0.239299	0.000236975	0.00534223	NRIP1	21	14961235	15065936	-	8497	protein_coding	nuclear receptor interacting protein 1 [Source:HGNC Symbol;Acc:HGNC:8001]	-	1449	1424	1403	1296	1353	1428	10.0445	10.3322	10.0477	8.76177	8.19572	8.70023
ENSG00000107862	3457.74	3523.2	3337.11	3015.47	3031.17	3071.62	3439.35	3039.42	0.178245	0.000249567	0.00561723	GBF1	10	102245532	102382899	+	6641	protein_coding	golgi brefeldin A resistant guanine nucleotide exchange factor 1 [Source:HGNC Symbol;Acc:HGNC:4181]	-	3341	3269	3153	2989	3364	3367	29.6324	30.3479	28.8912	25.855	26.0722	26.2469
ENSG00000184384	1042.19	1051.89	1012.88	796.996	930.795	786.38	1035.65	838.057	0.304732	0.000251991	0.00566285	MAML2	11	95976598	96343180	-	7109	protein_coding	mastermind like transcriptional coactivator 2 [Source:HGNC Symbol;Acc:HGNC:16259]	-	1007	976	957	790	1033	862	8.34343	8.46424	8.19177	6.38368	7.47905	6.27721
ENSG00000165474	639.595	557.202	769.452	485.26	520.813	466.172	655.416	490.748	0.417432	0.000252875	0.00567377	GJB2	13	20187463	20193010	-	2546	protein_coding	gap junction protein beta 2 [Source:HGNC Symbol;Acc:HGNC:4284]	-	618	517	727	481	578	511	14.2973	12.5193	17.376	10.8527	11.6849	10.3904
ENSG00000138594	6268.65	6251.01	6397.99	5608.23	5808.24	5606.83	6305.88	5674.43	0.15213	0.00025343	0.00567731	TMOD3	15	51829628	51947295	+	10632	protein_coding	tropomodulin 3 [Source:HGNC Symbol;Acc:HGNC:11873]	-	6057	5800	6045	5559	6446	6146	33.5557	33.6325	34.5984	30.0355	31.2054	29.9258
ENSG00000099860	1415.8	1507.79	1438.36	1732.21	1644.44	1736.97	1453.98	1704.54	-0.22932	0.000254709	0.00569702	GADD45B	19	2476122	2478259	+	2138	protein_coding	growth arrest and DNA damage inducible beta [Source:HGNC Symbol;Acc:HGNC:4096]	-	1368	1399	1359	1717	1825	1904	37.6879	40.3419	38.68	46.1334	43.9349	46.1028
ENSG00000122257	1745.95	1631.73	1570.66	1362.96	1453.41	1363.85	1649.44	1393.41	0.243231	0.000256542	0.00572903	RBBP6	16	24537693	24572863	+	10475	protein_coding	RB binding protein 6, ubiquitin ligase [Source:HGNC Symbol;Acc:HGNC:9889]	-	1687	1514	1484	1351	1613	1495	9.48604	8.91084	8.62093	7.4089	7.92565	7.38848
ENSG00000141574	622.001	673.601	739.817	579.083	497.385	499.014	678.473	525.161	0.370621	0.000261243	0.00582491	SECTM1	17	82321024	82334074	-	2961	protein_coding	secreted and transmembrane 1 [Source:HGNC Symbol;Acc:HGNC:10707]	-	601	625	699	574	552	547	11.9553	13.0133	14.3653	11.1359	9.59523	9.5635
ENSG00000133121	1058.75	1097.16	1039.34	840.377	932.598	859.362	1065.08	877.445	0.278895	0.000266684	0.00593034	STARD13	13	33103135	33350630	-	8388	protein_coding	StAR related lipid transfer domain containing 13 [Source:HGNC Symbol;Acc:HGNC:19164]	-	1023	1018	982	833	1035	942	7.18358	7.48232	7.12406	5.70478	6.35092	5.81381
ENSG00000116698	3511.56	3436.98	3349.82	3007.4	3122.17	2949.38	3432.79	3026.32	0.181771	0.000267004	0.00593034	SMG7	1	183472216	183598246	+	8317	protein_coding	SMG7, nonsense mediated mRNA decay factor [Source:HGNC Symbol;Acc:HGNC:16792]	-	3393	3189	3165	2981	3465	3233	24.0293	23.6393	23.157	20.5896	21.4433	20.1237
ENSG00000086758	8867.39	9234.26	8348.61	7393.91	8119.46	7837.34	8816.75	7783.57	0.179604	0.000267218	0.00593034	HUWE1	X	53532096	53686729	-	17380	protein_coding	HECT, UBA and WWE domain containing 1, E3 ubiquitin protein ligase [Source:HGNC Symbol;Acc:HGNC:30892]	-	8568	8568	7888	7329	9011	8591	29.0371	30.3932	27.618	24.2241	26.6857	25.5895
ENSG00000182326	1685.92	1426.96	1648.98	1329.67	1196.61	1382.09	1587.28	1302.79	0.28543	0.000269829	0.00597897	C1S	12	6988259	7071032	+	6462	protein_coding	complement C1s [Source:HGNC Symbol;Acc:HGNC:1247]	-	1629	1324	1558	1318	1328	1515	14.8483	12.6319	14.6715	11.7166	10.5776	12.1371
ENSG00000144354	753.438	851.431	750.401	914.024	1013.69	978.869	785.09	968.862	-0.304343	0.000273336	0.00604729	CDCA7	2	173354820	173368997	+	3934	protein_coding	cell division cycle associated 7 [Source:HGNC Symbol;Acc:HGNC:14628]	-	728	790	709	906	1125	1073	10.8999	12.3805	10.967	13.2296	14.7188	14.12
ENSG00000223749	137.647	100.232	113.248	189.665	162.191	212.56	117.042	188.139	-0.683475	0.00027752	0.00613035	MIR503HG	X	134543337	134546632	-	1678	lincRNA	MIR503 host gene [Source:HGNC Symbol;Acc:HGNC:28258]	-	133	93	107	188	180	233	4.66857	3.41694	3.88031	6.43604	5.52122	7.1884
ENSG00000145386	1255.39	1260.98	1219.27	1404.33	1553.43	1466.02	1245.21	1474.59	-0.244465	0.000281551	0.00620978	CCNA2	4	121816444	121823933	-	2798	protein_coding	cyclin A2 [Source:HGNC Symbol;Acc:HGNC:1578]	-	1213	1170	1152	1392	1724	1607	25.5351	25.7801	25.0541	28.5788	31.7135	29.7328
ENSG00000164236	1991.23	2159.83	2201.46	1805.85	1885.02	1742.44	2117.51	1811.1	0.225279	0.000282985	0.00623179	ANKRD33B	5	10564330	10657816	+	9783	protein_coding	ankyrin repeat domain 33B [Source:HGNC Symbol;Acc:HGNC:35240]	-	1924	2004	2080	1790	2092	1910	11.584	12.6291	12.938	10.5107	11.0064	10.1072
ENSG00000138411	176.975	188.608	164.051	112.992	118.94	107.648	176.545	113.193	0.640949	0.000285845	0.00628506	HECW2	2	196189099	196593692	-	23683	protein_coding	HECT, C2 and WW domain containing E3 ubiquitin protein ligase 2 [Source:HGNC Symbol;Acc:HGNC:29853]	-	171	175	155	112	132	118	0.425288	0.455563	0.398263	0.271665	0.286874	0.257937
ENSG00000112763	1200.53	1204.94	1049.93	973.546	914.576	953.326	1151.8	947.149	0.282585	0.000297669	0.00653498	BTN2A1	6	26457904	26476621	+	3787	protein_coding	butyrophilin subfamily 2 member A1 [Source:HGNC Symbol;Acc:HGNC:1136]	-	1160	1118	992	965	1015	1045	18.0421	18.2009	15.9401	14.6381	13.7951	14.2853
ENSG00000137267	478.143	436.493	604.343	399.507	354.117	354.874	506.326	369.499	0.45553	0.000300429	0.00658544	TUBB2A	6	3153669	3157526	-	1727	protein_coding	tubulin beta 2A class IIa [Source:HGNC Symbol;Acc:HGNC:12412]	-	462	405	571	396	393	389	15.757	14.458	20.1195	13.1721	11.7126	11.6607
ENSG00000163605	1304.03	1404.32	1383.32	1124.87	1161.47	1166.8	1363.89	1151.05	0.244322	0.000302582	0.00662245	PPP4R2	3	72996785	73069199	+	5964	protein_coding	protein phosphatase 4 regulatory subunit 2 [Source:HGNC Symbol;Acc:HGNC:18296]	-	1260	1303	1307	1115	1289	1279	12.4439	13.4696	13.3356	10.7396	11.1242	11.102
ENSG00000119862	300.133	294.229	352.445	246.161	191.025	225.332	315.602	220.839	0.516916	0.000307555	0.006721	LGALSL	2	64453969	64461381	+	4003	protein_coding	galectin like [Source:HGNC Symbol;Acc:HGNC:25012]	-	290	273	333	244	212	247	4.26713	4.20459	5.06213	3.50152	2.72587	3.19433
ENSG00000156804	1999.51	1924.88	1947.44	2364.76	2140.02	2298.02	1957.28	2267.6	-0.211825	0.000329052	0.00717978	FBXO32	8	123497889	123541206	-	7395	protein_coding	F-box protein 32 [Source:HGNC Symbol;Acc:HGNC:16731]	-	1932	1786	1840	2344	2375	2519	15.3884	14.8898	15.141	18.2084	16.5303	17.6343
ENSG00000159788	477.109	449.426	481.569	391.436	316.272	353.962	469.368	353.89	0.409166	0.000331349	0.00721886	RGS12	4	3293028	3439913	+	13755	protein_coding	regulator of G protein signaling 12 [Source:HGNC Symbol;Acc:HGNC:9994]	-	461	417	455	388	351	388	1.97408	1.86906	2.01291	1.62041	1.31341	1.46029
ENSG00000081248	8.27954	8.62209	6.35036	0	0	0	7.75066	0	5.48697	0.000332092	1	CACNA1S	1	201039512	201112566	-	6168	protein_coding	calcium voltage-gated channel subunit alpha1 S [Source:HGNC Symbol;Acc:HGNC:1397]	-	8	8	6	0	0	0	0.0763958	0.0799636	0.0591945	0	0	0
ENSG00000277511	68.3062	48.4992	41.2773	24.2125	13.5159	23.7191	52.6943	20.4825	1.36834	0.000333464	0.00725385	AC116407.2	17	32127595	32128454	+	860	lincRNA	novel transcript	-	66	45	39	24	15	26	4.52032	3.22597	2.75956	1.60312	0.897734	1.5651
ENSG00000146411	64.1664	81.9098	84.6715	48.4251	30.6361	31.0173	76.9159	36.6928	1.07328	0.000334279	0.00726052	SLC2A12	6	133988697	134052636	-	4468	protein_coding	solute carrier family 2 member 12 [Source:HGNC Symbol;Acc:HGNC:18067]	-	62	76	80	48	34	34	0.817339	1.04869	1.08956	0.617136	0.39167	0.393943
ENSG00000185022	2400.03	2419.57	2860.84	2088.33	1638.13	1690.44	2560.15	1805.63	0.504017	0.000335658	0.00727939	MAFF	22	38200767	38216511	+	5615	protein_coding	MAF bZIP transcription factor F [Source:HGNC Symbol;Acc:HGNC:6780]	TF_bZIP	2319	2245	2703	2070	1818	1853	24.3262	24.6498	29.2935	21.1774	16.6648	17.0842
ENSG00000186591	6881.33	6707.98	6990.69	6308.38	6225.43	5980.86	6860	6171.56	0.152723	0.000337902	0.00731693	UBE2H	7	129830732	129952949	-	6503	protein_coding	ubiquitin conjugating enzyme E2 H [Source:HGNC Symbol;Acc:HGNC:12484]	-	6649	6224	6605	6253	6909	6556	60.2236	59.0069	61.8064	55.2367	54.6835	52.1907
ENSG00000119938	64.1664	72.21	82.5547	157.382	103.622	126.806	72.977	129.27	-0.822802	0.000352384	0.00761896	PPP1R3C	10	91628442	91633054	-	2524	protein_coding	protein phosphatase 1 regulatory subunit 3C [Source:HGNC Symbol;Acc:HGNC:9293]	-	62	67	78	156	115	139	1.44686	1.63656	1.88053	3.55049	2.34511	2.85098
ENSG00000196526	3307.68	3361.54	3287.37	3001.35	2954.58	2870.92	3318.86	2942.28	0.173904	0.000353608	0.00763387	AFAP1	4	7758714	7939926	-	10036	protein_coding	actin filament associated protein 1 [Source:HGNC Symbol;Acc:HGNC:24017]	-	3196	3119	3106	2975	3279	3147	18.7573	19.1603	18.8328	17.0286	16.8165	16.2332
ENSG00000152503	367.405	444.038	393.722	269.365	318.074	297.401	401.722	294.947	0.443987	0.000354981	0.00765194	TRIM36	5	115124762	115180546	-	6113	protein_coding	tripartite motif containing 36 [Source:HGNC Symbol;Acc:HGNC:16280]	-	355	412	372	267	353	326	3.42056	4.15518	3.70308	2.50905	2.97218	2.76078
ENSG00000189266	2631.86	2613.57	2470.29	2205.36	2276.08	2266.09	2571.91	2249.18	0.193261	0.000355993	0.00766217	PNRC2	1	23956839	23963462	+	2779	protein_coding	proline rich nuclear receptor coactivator 2 [Source:HGNC Symbol;Acc:HGNC:23158]	-	2543	2425	2334	2186	2526	2484	53.8991	53.7985	51.1078	45.1871	46.7842	46.2734
ENSG00000089060	995.615	939.808	1067.92	852.483	786.626	823.783	1001.11	820.964	0.286841	0.000360006	0.00773688	SLC8B1	12	113298759	113359493	-	6768	protein_coding	solute carrier family 8 member B1 [Source:HGNC Symbol;Acc:HGNC:26175]	-	962	872	1009	845	873	903	8.37218	7.94333	9.07205	7.17214	6.63909	6.90709
ENSG00000163932	574.393	648.812	627.627	485.26	490.177	485.329	616.944	486.922	0.341075	0.000361932	0.00776658	PRKCD	3	53156009	53192717	+	3396	protein_coding	protein kinase C delta [Source:HGNC Symbol;Acc:HGNC:9399]	-	555	602	593	481	544	532	9.62607	10.9289	10.6258	8.13636	8.24491	8.10983
ENSG00000140519	82.7954	104.543	130.182	63.5579	51.3604	55.6487	105.84	56.8557	0.898119	0.000363875	0.00779654	RHCG	15	89471398	89496613	-	2607	protein_coding	Rh family C glycoprotein [Source:HGNC Symbol;Acc:HGNC:18140]	-	80	97	123	63	57	61	1.80748	2.29392	2.87104	1.3882	1.12535	1.21131
ENSG00000031081	497.807	579.835	480.511	395.472	375.742	415.997	519.384	395.737	0.391983	0.000369861	0.00791291	ARHGAP31	3	119294373	119420714	+	9384	protein_coding	Rho GTPase activating protein 31 [Source:HGNC Symbol;Acc:HGNC:29216]	-	481	538	454	392	417	456	3.01912	3.53461	2.94403	2.39967	2.28719	2.51562
ENSG00000152894	2815.04	2776.31	2770.87	2314.32	2452.69	2545.24	2787.41	2437.42	0.193145	0.000386943	0.00826599	PTPRK	6	127968779	128520674	-	9000	protein_coding	protein tyrosine phosphatase, receptor type K [Source:HGNC Symbol;Acc:HGNC:9674]	-	2720	2576	2618	2294	2722	2790	17.8012	17.6462	17.7012	14.6421	15.5668	16.0483
ENSG00000102580	1871.18	1816.03	1885	1573.82	1676.87	1541.74	1857.4	1597.48	0.217328	0.000391308	0.00834673	DNAJC3	13	95677139	95794989	+	5591	protein_coding	DnaJ heat shock protein family (Hsp40) member C3 [Source:HGNC Symbol;Acc:HGNC:9439]	-	1808	1685	1781	1560	1861	1690	19.0473	18.5805	19.3842	16.0283	17.1321	15.6482
ENSG00000198626	135.577	105.621	132.299	70.6199	68.4806	79.3678	124.499	72.8228	0.77388	0.000399904	0.00851737	RYR2	1	237042205	237833988	+	17777	protein_coding	ryanodine receptor 2 [Source:HGNC Symbol;Acc:HGNC:10484]	-	131	98	125	70	76	87	0.434047	0.339871	0.427884	0.2262	0.220044	0.253355
ENSG00000135723	443.99	370.75	374.671	544.782	488.375	524.557	396.47	519.238	-0.388044	0.000427361	0.00908859	FHOD1	16	67229387	67247658	-	5407	protein_coding	formin homology 2 domain containing 1 [Source:HGNC Symbol;Acc:HGNC:17905]	-	429	344	354	540	542	575	4.67331	3.92237	3.98402	5.73707	5.15938	5.50528
ENSG00000130826	3617.12	3801.26	3727.66	4008.19	4364.74	4210.14	3715.35	4194.35	-0.175335	0.000428462	0.00909844	DKC1	X	154762742	154777689	+	4203	protein_coding	dyskerin pseudouridine synthase 1 [Source:HGNC Symbol;Acc:HGNC:2890]	-	3495	3527	3522	3973	4844	4615	48.9792	51.736	50.9923	54.3015	59.3198	56.8434
ENSG00000136867	530.926	539.958	501.679	396.48	399.17	429.681	524.187	408.444	0.359522	0.000432772	0.00917631	SLC31A2	9	113150942	113164137	+	2504	protein_coding	solute carrier family 31 member 2 [Source:HGNC Symbol;Acc:HGNC:11017]	-	513	501	474	393	443	471	12.0672	12.3353	11.5191	9.01594	9.10593	9.73766
ENSG00000168246	784.486	695.156	750.401	579.083	608.216	608.486	743.348	598.595	0.312291	0.000437003	0.00925228	UBTD2	5	172209640	172284071	-	3301	protein_coding	ubiquitin domain containing 2 [Source:HGNC Symbol;Acc:HGNC:24463]	-	758	645	709	574	675	667	13.5253	12.0465	13.07	9.98893	10.5248	10.4604
ENSG00000115414	203710	202292	193965	176377	187859	183914	199989	182717	0.130302	0.000441975	0.00934368	FN1	2	215360440	215436172	-	17315	protein_coding	fibronectin 1 [Source:HGNC Symbol;Acc:HGNC:3778]	-	196832	187697	183264	174829	208487	201600	669.572	668.316	644.064	580.021	619.742	602.748
ENSG00000101670	842.443	799.699	869.999	722.341	664.082	661.398	837.38	682.607	0.295741	0.00045286	0.00955963	LIPG	18	49560699	49599182	+	13112	protein_coding	lipase G, endothelial type [Source:HGNC Symbol;Acc:HGNC:6623]	-	814	742	822	716	737	725	3.65662	3.48884	3.81485	3.13687	2.89303	2.86244
ENSG00000182179	386.034	324.406	312.226	270.373	196.431	250.875	340.889	239.227	0.513143	0.000453913	0.00956771	UBA7	3	49805207	49813946	-	4545	protein_coding	ubiquitin like modifier activating enzyme 7 [Source:HGNC Symbol;Acc:HGNC:12471]	-	373	301	295	268	218	275	4.83391	4.083	3.94969	3.3873	2.46875	3.13232
ENSG00000078369	6931.01	7576.66	7607.73	6590.86	6634.51	6549.21	7371.8	6591.53	0.161318	0.000454971	0.00957587	GNB1	1	1785285	1891117	-	6417	protein_coding	G protein subunit beta 1 [Source:HGNC Symbol;Acc:HGNC:4396]	-	6697	7030	7188	6533	7363	7179	61.4713	67.5414	68.1633	58.4835	59.0578	57.9162
ENSG00000164308	2609.09	2630.81	2496.75	2186.19	2341.86	2241.46	2578.88	2256.5	0.192317	0.00046825	0.00984084	ERAP2	5	96875939	96919716	+	7422	protein_coding	endoplasmic reticulum aminopeptidase 2 [Source:HGNC Symbol;Acc:HGNC:29499]	-	2521	2441	2359	2167	2599	2457	20.0067	20.2765	19.3411	16.7722	18.0235	17.1377
ENSG00000135111	1524.47	1353.67	1598.17	1340.77	1159.66	1200.55	1492.1	1233.66	0.275349	0.000472875	0.00992343	TBX3	12	114670254	114684164	-	5950	protein_coding	T-box 3 [Source:HGNC Symbol;Acc:HGNC:11602]	T-box	1473	1256	1510	1329	1287	1316	14.5818	13.0143	15.4431	12.831	11.1331	11.45
ENSG00000143337	1870.14	1927.04	2003.54	1613.16	1709.31	1691.35	1933.57	1671.28	0.209857	0.000487663	0.0102187	TOR1AIP1	1	179882042	179925000	+	9615	protein_coding	torsin 1A interacting protein 1 [Source:HGNC Symbol;Acc:HGNC:29456]	-	1807	1788	1893	1599	1897	1854	11.0696	11.4648	11.9805	9.55327	10.1548	9.98225
ENSG00000126464	679.957	729.644	695.365	850.466	853.304	853.888	701.655	852.553	-0.281267	0.000492852	0.0103101	PRR12	19	49591643	49626439	+	7093	protein_coding	proline rich 12 [Source:HGNC Symbol;Acc:HGNC:29217]	-	657	677	657	843	947	936	5.45581	5.88444	5.6365	6.82732	6.87187	6.83147
ENSG00000142798	1284.36	1231.88	1176.93	1069.39	948.817	1060.97	1231.06	1026.39	0.262966	0.000493471	0.0103101	HSPG2	1	21822245	21937297	-	18104	protein_coding	heparan sulfate proteoglycan 2 [Source:HGNC Symbol;Acc:HGNC:5273]	-	1241	1143	1112	1060	1053	1163	4.03758	3.89241	3.7377	3.36344	2.9937	3.32562
ENSG00000112308	6360.76	6147.55	6327.08	5864.48	5387.44	5628.73	6278.46	5626.88	0.158371	0.000506589	0.0105687	C6orf62	6	24704861	24720836	-	4134	protein_coding	chromosome 6 open reading frame 62 [Source:HGNC Symbol;Acc:HGNC:20998]	-	6146	5704	5978	5813	5979	6170	87.5681	85.0659	87.9954	80.776	74.4411	77.265
ENSG00000145016	890.051	842.809	880.583	750.589	693.817	707.012	871.148	717.139	0.281473	0.000524673	0.0109301	RUBCN	3	197671393	197749727	-	8613	protein_coding	RUN and cysteine rich domain containing beclin 1 interacting protein [Source:HGNC Symbol;Acc:HGNC:28991]	-	860	782	832	744	770	775	5.88123	5.59756	5.87819	4.96216	4.60141	4.65817
ENSG00000166889	1649.7	1659.75	1481.75	1314.54	1355.19	1398.52	1597.07	1356.08	0.235671	0.000529629	0.0110172	PATL1	11	59636716	59668980	-	4278	protein_coding	PAT1 homolog 1, processing body mRNA decay factor [Source:HGNC Symbol;Acc:HGNC:26721]	-	1594	1540	1400	1303	1504	1533	21.9468	22.1935	19.9141	17.4967	18.0951	18.5511
ENSG00000182752	271.155	317.939	304.817	218.922	201.838	222.595	297.971	214.451	0.474527	0.000531711	0.0110369	PAPPA	9	116153804	116402322	+	11573	protein_coding	pappalysin 1 [Source:HGNC Symbol;Acc:HGNC:8602]	-	262	295	288	217	224	244	1.33346	1.57153	1.51433	1.07713	0.996224	1.09147
ENSG00000168961	232.862	178.908	154.525	142.249	60.3711	112.21	188.765	104.943	0.851337	0.000532122	0.0110369	LGALS9	17	27629798	27649560	+	5714	protein_coding	galectin 9 [Source:HGNC Symbol;Acc:HGNC:6570]	-	225	166	146	141	67	123	2.31935	1.79108	1.55484	1.41753	0.603517	1.11438
ENSG00000064932	4352.97	4242.07	4719.38	4113.11	3691.64	3842.5	4438.14	3882.42	0.193364	0.0005362	0.0111053	SBNO2	19	1107636	1174283	-	6626	protein_coding	strawberry notch homolog 2 [Source:HGNC Symbol;Acc:HGNC:29158]	-	4206	3936	4459	4077	4097	4212	37.3888	36.6227	40.9506	35.3461	31.8251	32.9083
ENSG00000137076	6836.83	7145.55	6836.16	6456.68	6237.14	6046.55	6939.52	6246.79	0.151855	0.000538597	0.0111388	TLN1	9	35696948	35732395	-	10076	protein_coding	talin 1 [Source:HGNC Symbol;Acc:HGNC:11845]	-	6606	6630	6459	6400	6922	6628	38.6166	40.5669	39.0078	36.4875	35.3589	34.0535
ENSG00000089916	1080.48	1070.22	1082.74	914.024	937.103	854.8	1077.81	901.976	0.257076	0.000540274	0.0111573	GPATCH2L	14	76151916	76254342	+	21987	protein_coding	G-patch domain containing 2 like [Source:HGNC Symbol;Acc:HGNC:20210]	-	1044	993	1023	906	1040	937	2.79678	2.78439	2.83129	2.36709	2.43457	2.20618
ENSG00000149968	609.581	557.202	659.379	487.277	502.792	436.979	608.721	475.683	0.356174	0.000547127	0.0112671	MMP3	11	102835801	102843803	-	2048	protein_coding	matrix metallopeptidase 3 [Source:HGNC Symbol;Acc:HGNC:7173]	-	589	517	623	483	558	479	16.9398	15.5635	18.5111	13.5478	14.0236	12.108
ENSG00000106829	353.95	347.039	329.16	258.267	226.166	272.77	343.383	252.401	0.444695	0.000547766	0.0112671	TLE4	9	79571773	79726882	+	8187	protein_coding	transducin like enhancer of split 4 [Source:HGNC Symbol;Acc:HGNC:11840]	-	342	322	311	256	251	299	2.46051	2.42481	2.31159	1.79625	1.57799	1.89066
ENSG00000167191	1755.26	1735.2	1987.66	1633.34	1448.91	1539.92	1826.04	1540.72	0.245667	0.00054796	0.0112671	GPRC5B	16	19856691	19886167	-	6667	protein_coding	G protein-coupled receptor class C group 5 member B [Source:HGNC Symbol;Acc:HGNC:13308]	-	1696	1610	1878	1619	1608	1688	14.9837	14.8882	17.1411	13.9498	12.414	13.1072
ENSG00000213694	117.983	132.565	125.949	79.6996	84.6997	56.561	125.499	73.6534	0.769612	0.000571616	0.0117366	S1PR3	9	88990863	89005010	+	13578	protein_coding	sphingosine-1-phosphate receptor 3 [Source:HGNC Symbol;Acc:HGNC:3167]	-	114	123	119	79	94	62	0.49453	0.558491	0.533317	0.334229	0.356325	0.236387
ENSG00000040275	1115.67	1064.83	1023.47	1184.4	1307.44	1330.09	1067.99	1273.98	-0.255014	0.000579877	0.011877	SPDL1	5	169583634	169604778	+	4777	protein_coding	spindle apparatus coiled-coil protein 1 [Source:HGNC Symbol;Acc:HGNC:26010]	-	1078	988	967	1174	1451	1458	13.2919	12.7511	12.3182	14.1178	15.6339	15.8005
ENSG00000009413	629.245	632.646	566.241	479.207	503.693	467.084	609.377	483.328	0.33415	0.000580119	0.011877	REV3L	6	111299028	111483715	-	12425	protein_coding	REV3 like, DNA directed polymerase zeta catalytic subunit [Source:HGNC Symbol;Acc:HGNC:9968]	-	608	587	535	475	559	512	2.88225	2.91265	2.62018	2.19609	2.31564	2.13325
ENSG00000145990	252.526	276.985	290	367.224	375.742	353.05	273.17	365.339	-0.419729	0.00060052	0.0122641	GFOD1	6	13357830	13487662	-	10686	protein_coding	glucose-fructose oxidoreductase domain containing 1 [Source:HGNC Symbol;Acc:HGNC:21096]	-	244	257	274	364	417	387	1.34493	1.48274	1.56031	1.95677	2.00852	1.87484
ENSG00000185753	676.852	690.845	730.292	572.021	551.449	575.645	699.33	566.372	0.304344	0.000600742	0.0122641	CXorf38	X	40626921	40647554	-	6043	protein_coding	chromosome X open reading frame 38 [Source:HGNC Symbol;Acc:HGNC:28589]	-	654	641	690	567	612	631	6.37454	6.53961	6.94818	5.38993	5.21259	5.40561
ENSG00000153823	685.132	620.79	849.89	585.137	539.735	534.592	718.604	553.155	0.378202	0.000605899	0.0123414	PID1	2	228850526	229271285	-	3364	protein_coding	phosphotyrosine interaction domain containing 1 [Source:HGNC Symbol;Acc:HGNC:26084]	-	662	576	803	580	599	586	11.5911	10.5563	14.5256	9.90432	9.16485	9.01799
ENSG00000180011	407.767	441.882	412.773	522.587	552.35	528.206	420.808	534.381	-0.345284	0.000606258	0.0123414	ZADH2	18	75195108	75209348	-	8157	protein_coding	zinc binding alcohol dehydrogenase domain containing 2 [Source:HGNC Symbol;Acc:HGNC:28697]	-	394	410	390	518	613	579	2.84505	3.09885	2.90943	3.64798	3.86798	3.67465
ENSG00000170340	560.939	545.347	603.284	476.18	418.993	450.663	569.857	448.612	0.346135	0.000609717	0.0123941	B3GNT2	2	62196113	62224731	+	2861	protein_coding	UDP-GlcNAc:betaGal beta-1,3-N-acetylglucosaminyltransferase 2 [Source:HGNC Symbol;Acc:HGNC:15629]	-	542	506	570	472	465	494	11.1585	10.9038	12.1236	9.47713	8.36546	8.93876
ENSG00000139618	1257.46	1334.27	1175.88	972.537	1065.95	1099.29	1255.87	1045.93	0.26305	0.000616047	0.012505	BRCA2	13	32315474	32400266	+	12273	protein_coding	BRCA2, DNA repair associated [Source:HGNC Symbol;Acc:HGNC:1101]	-	1215	1238	1111	964	1183	1205	5.83109	6.21894	5.50856	4.5121	4.96122	5.08282
ENSG00000140451	108.669	130.409	116.423	168.479	184.717	186.104	118.5	179.767	-0.602709	0.000620913	0.0125858	PIF1	15	64815632	64825668	-	4656	protein_coding	PIF1 5'-to-3' DNA helicase [Source:HGNC Symbol;Acc:HGNC:26220]	-	105	121	110	167	205	204	1.32831	1.60221	1.43765	2.06042	2.26619	2.26822
ENSG00000249839	46.5724	44.1882	32.8102	10.0886	22.5265	10.9473	41.1903	14.5208	1.49698	0.00062794	0.0126952	AC011330.1	15	43663654	43684339	-	3235	unprocessed_pseudogene	histidine acid phosphatase domain containing 2A (HISPPD2A) pseudogene	-	45	41	31	10	25	12	0.819336	0.781369	0.583125	0.177574	0.397759	0.192033
ENSG00000050405	6992.07	6879.35	7054.19	6064.23	6493.04	6343.04	6975.2	6300.1	0.146649	0.000628086	0.0126952	LIMA1	12	50175788	50283546	-	6317	protein_coding	LIM domain and actin binding 1 [Source:HGNC Symbol;Acc:HGNC:24636]	-	6756	6383	6665	6011	7206	6953	62.9945	62.2961	64.2042	54.6624	58.7135	56.9809
ENSG00000107731	90.04	106.698	111.131	53.4694	62.1732	59.2978	102.623	58.3134	0.813374	0.00063131	0.0127423	UNC5B	10	71212570	71302864	+	6841	protein_coding	unc-5 netrin receptor B [Source:HGNC Symbol;Acc:HGNC:12568]	-	87	99	105	53	69	65	0.749072	0.8922	0.933994	0.44505	0.51914	0.491883
ENSG00000126001	2453.85	2626.5	2350.69	2835.89	2853.66	2787	2477.01	2825.52	-0.190011	0.000645221	0.0130047	CEP250	20	35455164	35519280	+	16295	protein_coding	centrosomal protein 250 [Source:HGNC Symbol;Acc:HGNC:1859]	-	2371	2437	2221	2811	3167	3055	8.5704	9.22036	8.29409	9.90967	10.0034	9.70565
ENSG00000183486	1693.17	1324.57	1284.89	841.386	562.262	965.185	1434.21	789.611	0.861208	0.000650149	0.0130855	MX2	21	41361943	41409390	+	13047	protein_coding	MX dynamin like GTPase 2 [Source:HGNC Symbol;Acc:HGNC:7533]	-	1636	1229	1214	834	624	1058	7.38578	5.80748	5.66216	3.67205	2.46166	4.19801
ENSG00000135441	144.892	140.109	139.708	200.762	239.682	188.841	141.57	209.762	-0.567828	0.000667272	0.0134112	BLOC1S1	12	55716037	55720087	+	1656	protein_coding	biogenesis of lysosomal organelles complex 1 subunit 1 [Source:HGNC Symbol;Acc:HGNC:4200]	-	140	130	132	199	266	207	4.97957	4.83983	4.85052	6.90312	8.26753	6.4711
ENSG00000137200	1477.9	1483	1439.42	1207.6	1214.63	1330.09	1466.77	1250.77	0.229471	0.000675094	0.0135494	CMTR1	6	37433219	37482827	+	5274	protein_coding	cap methyltransferase 1 [Source:HGNC Symbol;Acc:HGNC:21077]	-	1428	1376	1360	1197	1348	1458	15.9482	16.0851	15.6918	13.0379	13.1554	14.3115
ENSG00000165195	906.61	802.932	828.722	626.5	727.156	701.538	846.088	685.065	0.303764	0.000677096	0.0135704	PIGA	X	15319451	15335580	-	6321	protein_coding	phosphatidylinositol glycan anchor biosynthesis class A [Source:HGNC Symbol;Acc:HGNC:8957]	-	876	745	783	621	807	769	8.16286	7.26636	7.5379	5.64363	6.57117	6.29809
ENSG00000129566	701.691	742.577	624.452	536.711	539.735	574.732	689.574	550.393	0.324846	0.000685458	0.0137188	TEP1	14	20365667	20413429	-	11328	protein_coding	telomerase associated protein 1 [Source:HGNC Symbol;Acc:HGNC:11726]	-	678	689	590	532	599	630	3.52533	3.74984	3.16937	2.69781	2.72163	2.87909
ENSG00000174791	524.716	643.423	584.233	770.766	683.004	750.801	584.124	734.857	-0.331147	0.000689619	0.0137827	RIN1	11	66330242	66336840	-	5469	protein_coding	Ras and Rab interactor 1 [Source:HGNC Symbol;Acc:HGNC:18749]	-	507	597	552	764	758	823	5.46039	6.72997	6.14194	8.02487	7.13372	7.7904
ENSG00000072364	3726.83	3569.54	3538.21	3203.12	3140.2	3306.08	3611.53	3216.46	0.167197	0.000694102	0.0138529	AFF4	5	132875379	132963634	-	11297	protein_coding	AF4/FMR2 family member 4 [Source:HGNC Symbol;Acc:HGNC:17869]	AF-4	3601	3312	3343	3175	3485	3624	18.7752	18.0748	18.0073	16.1448	15.8779	16.6071
ENSG00000144749	171.8	149.809	189.452	112.992	103.622	115.859	170.354	110.824	0.621017	0.000703244	0.0140158	LRIG1	3	66378797	66501263	-	7032	protein_coding	leucine rich repeats and immunoglobulin like domains 1 [Source:HGNC Symbol;Acc:HGNC:17360]	-	166	139	179	112	115	127	1.39044	1.21866	1.54899	0.914938	0.841732	0.93496
ENSG00000120738	415.012	372.905	476.277	323.843	319.876	306.524	421.398	316.748	0.412335	0.000705297	0.0140371	EGR1	5	138465490	138469315	+	3138	protein_coding	early growth response 1 [Source:HGNC Symbol;Acc:HGNC:3238]	zf-C2H2	401	346	450	321	355	336	7.52689	6.79782	8.72638	5.87631	5.82278	5.54312
ENSG00000183735	1136.37	986.151	1117.66	873.669	900.159	917.747	1080.06	897.192	0.267612	0.00070773	0.0140494	TBK1	12	64451880	64502108	+	4762	protein_coding	TANK binding kinase 1 [Source:HGNC Symbol;Acc:HGNC:11584]	-	1098	915	1056	866	999	1006	13.5812	11.8462	13.4943	10.4467	10.7977	10.9365
ENSG00000198888	32007.7	28159.7	26941.4	34773.3	30868.5	34150	29036.3	33263.9	-0.196051	0.000707886	0.0140494	MT-ND1	MT	3307	4262	+	956	protein_coding	mitochondrially encoded NADH:ubiquinone oxidoreductase core subunit 1 [Source:HGNC Symbol;Acc:HGNC:7455]	-	30927	26128	25455	34468	34258	37434	1905.48	1684.98	1620.28	2071.15	1844.42	2027.11
ENSG00000170027	11251.9	11423.2	11805.3	10272.2	10775.8	10353.4	11493.5	10467.1	0.134851	0.000711144	0.0140945	YWHAG	7	76326794	76359031	-	3750	protein_coding	tyrosine 3-monooxygenase/tryptophan 5-monooxygenase activation protein gamma [Source:HGNC Symbol;Acc:HGNC:12852]	-	10872	10599	11154	10182	11959	11349	170.766	174.253	180.998	155.975	164.141	156.673
ENSG00000135362	349.811	359.972	355.62	411.613	495.583	481.68	355.134	462.959	-0.38395	0.000714152	0.0141345	PRR5L	11	36296288	36465204	+	6616	protein_coding	proline rich 5 like [Source:HGNC Symbol;Acc:HGNC:25878]	-	338	334	336	408	550	528	3.00916	3.11242	3.09043	3.54256	4.2788	4.13149
ENSG00000103495	2142.33	2324.73	2388.79	2780.41	2582.44	2537.94	2285.29	2633.6	-0.204407	0.000717135	0.0141738	MAZ	16	29806106	29811164	+	3504	protein_coding	MYC associated zinc finger protein [Source:HGNC Symbol;Acc:HGNC:6914]	zf-C2H2	2070	2157	2257	2756	2866	2782	34.7961	37.9518	39.196	45.1822	42.0985	41.1018
ENSG00000082805	1428.22	1501.32	1601.35	1242.91	1358.8	1236.13	1510.3	1279.28	0.239041	0.000721467	0.0142398	ERC1	12	990509	1495933	+	13484	protein_coding	ELKS/RAB6-interacting/CAST family member 1 [Source:HGNC Symbol;Acc:HGNC:17072]	-	1380	1393	1513	1232	1508	1355	6.02815	6.36911	6.82802	5.24861	5.75622	5.20222
ENSG00000135535	5622.84	5703.51	5540.69	4853.61	4923.39	5313.99	5622.35	5030.33	0.16032	0.00072585	0.0143062	CD164	6	109366514	109382812	-	7206	protein_coding	CD164 molecule [Source:HGNC Symbol;Acc:HGNC:1632]	-	5433	5292	5235	4811	5464	5825	44.4088	45.2764	44.2076	38.3525	39.0275	41.8475
ENSG00000182585	141.787	114.243	135.474	95.8413	71.1838	67.5082	130.501	78.1778	0.743508	0.00072684	0.0143062	EPGN	4	74308473	74315307	+	1814	protein_coding	epithelial mitogen [Source:HGNC Symbol;Acc:HGNC:17470]	-	137	106	128	95	79	74	4.44843	3.60259	4.29385	3.00842	2.24153	2.11185
ENSG00000171940	2154.75	2110.26	1961.2	1714.05	1869.7	1798.09	2075.4	1793.95	0.209848	0.000734946	0.0144458	ZNF217	20	53567065	53609907	-	6181	protein_coding	zinc finger protein 217 [Source:HGNC Symbol;Acc:HGNC:13009]	zf-C2H2	2082	1958	1853	1699	2075	1971	19.8402	19.5299	18.2428	15.7902	17.2788	16.5081
ENSG00000168610	2820.22	2685.78	2993.14	2396.03	2451.79	2579	2833.05	2475.61	0.194395	0.000744406	0.0146117	STAT3	17	42313324	42388568	-	8812	protein_coding	signal transducer and activator of transcription 3 [Source:HGNC Symbol;Acc:HGNC:11364]	STAT	2725	2492	2828	2375	2721	2827	18.2144	17.4349	19.529	15.4825	15.8931	16.6081
ENSG00000127603	4262.93	4298.11	3700.14	3603.63	3615.96	3472.11	4087.06	3563.9	0.197656	0.000753209	0.0147641	MACF1	1	39081316	39487177	+	40739	protein_coding	microtubule-actin crosslinking factor 1 [Source:HGNC Symbol;Acc:HGNC:13664]	-	4119	3988	3496	3572	4013	3806	5.95532	6.0352	5.22198	5.03679	5.07006	4.83645
ENSG00000119900	2848.16	2812.96	2709.49	2316.33	2509.45	2526.09	2790.2	2450.62	0.186757	0.000755164	0.0147822	OGFRL1	6	71288803	71308950	+	9075	protein_coding	opioid growth factor receptor like 1 [Source:HGNC Symbol;Acc:HGNC:21378]	-	2752	2610	2560	2296	2785	2769	17.8618	17.7313	17.1659	14.5338	15.7955	15.7959
ENSG00000116679	2260.31	2262.22	2170.77	2530.21	2570.73	2478.65	2231.1	2526.53	-0.179403	0.000760728	0.0148707	IVNS1ABP	1	185296388	185317329	-	7929	protein_coding	influenza virus NS1A binding protein [Source:HGNC Symbol;Acc:HGNC:16951]	-	2184	2099	2051	2508	2853	2717	16.224	16.3208	15.7406	18.1703	18.5199	17.7394
ENSG00000111801	261.84	208.008	187.336	137.204	121.643	170.595	219.061	143.148	0.614056	0.00076392	0.0149126	BTN3A3	6	26440472	26453415	+	5658	protein_coding	butyrophilin subfamily 3 member A3 [Source:HGNC Symbol;Acc:HGNC:1140]	-	253	193	177	136	135	187	2.63379	2.10301	1.90364	1.38079	1.22808	1.71099
ENSG00000179041	769.997	824.487	835.072	1036.1	906.467	1000.76	809.852	981.109	-0.27628	0.00076588	0.0149219	RRS1	8	66429028	66430733	+	1706	protein_coding	ribosome biogenesis regulator homolog [Source:HGNC Symbol;Acc:HGNC:17083]	-	744	765	789	1027	1006	1097	25.6873	27.6458	28.1431	34.5815	30.351	33.2886
ENSG00000138442	1033.91	972.14	918.686	1181.37	1123.62	1175.01	974.911	1160	-0.250377	0.000766488	0.0149219	WDR12	2	202874782	203014798	-	9098	protein_coding	WD repeat domain 12 [Source:HGNC Symbol;Acc:HGNC:14098]	-	999	902	868	1171	1247	1288	6.4676	6.11234	5.80562	7.39373	7.05465	7.32889
ENSG00000100600	830.024	788.921	769.452	612.376	602.809	713.398	796.132	642.861	0.308153	0.000774295	0.0150534	LGMN	14	92703807	92748702	-	3899	protein_coding	legumain [Source:HGNC Symbol;Acc:HGNC:9472]	-	802	732	727	607	669	782	12.1156	11.5746	11.3463	8.9431	8.83136	10.383
ENSG00000134470	267.015	238.185	222.263	174.532	145.071	184.279	242.488	167.961	0.530913	0.000778723	0.0151189	IL15RA	10	5943639	5978187	-	3634	protein_coding	interleukin 15 receptor subunit alpha [Source:HGNC Symbol;Acc:HGNC:5978]	-	258	221	210	173	161	202	4.18176	3.74933	3.51649	2.73473	2.28032	2.87763
ENSG00000234741	3595.39	3462.85	3452.48	4092.93	3724.98	4040.46	3503.57	3952.79	-0.173726	0.000782297	0.0151676	GAS5	1	173863900	173868882	-	3631	processed_transcript	growth arrest specific 5 [Source:HGNC Symbol;Acc:HGNC:16355]	-	3474	3213	3262	4057	4134	4429	56.3543	54.5546	54.6679	64.1847	58.6002	63.1462
ENSG00000110848	22.7687	9.69985	21.1679	2.01771	3.60424	3.64909	17.8788	3.09035	2.52375	0.00078651	1	CD69	12	9752486	9760901	-	2832	protein_coding	CD69 molecule [Source:HGNC Symbol;Acc:HGNC:1694]	-	22	9	20	2	4	4	0.457566	0.195928	0.429745	0.0405685	0.0726978	0.0731198
ENSG00000118242	574.393	486.07	603.284	460.038	437.014	382.243	554.583	426.432	0.380265	0.000791292	0.0153212	MREG	2	215942805	216034096	-	3056	protein_coding	melanoregulin [Source:HGNC Symbol;Acc:HGNC:25478]	-	555	451	570	456	485	419	10.697	9.0985	11.35	8.57165	8.16851	7.09788
ENSG00000136451	1893.94	1933.5	1749.52	1575.83	1578.66	1660.34	1858.99	1604.94	0.211807	0.000796045	0.0153924	VEZF1	17	57971547	57988259	-	4913	protein_coding	vascular endothelial zinc finger 1 [Source:HGNC Symbol;Acc:HGNC:12949]	zf-C2H2	1830	1794	1653	1562	1752	1820	21.9396	22.5124	20.4739	18.2636	18.3545	19.1775
ENSG00000179918	602.337	520.559	583.175	731.421	707.332	678.731	568.69	705.828	-0.310883	0.000797718	0.0154038	SEPHS2	16	30443631	30446181	-	2551	protein_coding	selenophosphate synthetase 2 [Source:HGNC Symbol;Acc:HGNC:19686]	-	582	483	551	725	785	744	13.4381	11.673	13.1436	16.326	15.8385	15.0984
ENSG00000142166	1370.26	1355.82	1409.78	1166.24	1219.13	1160.41	1378.62	1181.93	0.221896	0.000798921	0.0154062	IFNAR1	21	33324477	33359862	+	6301	protein_coding	interferon alpha and beta receptor subunit 1 [Source:HGNC Symbol;Acc:HGNC:5432]	-	1324	1258	1332	1156	1353	1272	12.3766	12.3089	12.8638	10.539	11.0521	10.4507
ENSG00000188243	394.313	421.405	389.489	583.119	513.604	466.172	401.735	520.965	-0.373866	0.000804072	0.0154846	COMMD6	13	75525219	75549439	-	2897	protein_coding	COMM domain containing 6 [Source:HGNC Symbol;Acc:HGNC:24015]	-	381	391	368	578	570	511	7.74641	8.32099	7.7299	11.4613	10.127	9.13146
ENSG00000157106	5225.43	5147.39	4754.3	4415.76	4571.98	4516.67	5042.37	4501.47	0.163607	0.000805894	0.0154988	SMG1	16	18804853	18926454	-	25988	protein_coding	SMG1, nonsense mediated mRNA decay associated PI3K related kinase [Source:HGNC Symbol;Acc:HGNC:30045]	-	5049	4776	4492	4377	5074	4951	11.4434	11.3302	10.5182	9.67512	10.0492	9.86252
ENSG00000141582	571.288	529.181	604.343	447.932	468.551	434.242	568.271	450.242	0.335911	0.000817263	0.0156963	CBX4	17	79833156	79839429	-	2880	protein_coding	chromobox 4 [Source:HGNC Symbol;Acc:HGNC:1554]	-	552	491	571	444	520	476	11.2894	10.5108	12.0647	8.85611	9.29321	8.55623
ENSG00000181472	489.528	542.114	524.963	640.624	652.368	635.855	518.868	642.949	-0.309715	0.000821257	0.0157518	ZBTB2	6	151364117	151391548	-	3090	protein_coding	zinc finger and BTB domain containing 2 [Source:HGNC Symbol;Acc:HGNC:20868]	ZBTB	473	503	496	635	724	697	9.01626	10.0359	9.76782	11.8051	12.0597	11.6773
ENSG00000187957	800.011	724.255	864.707	702.164	566.767	631.293	796.324	633.408	0.331607	0.000839565	0.0160813	DNER	2	229357629	229714558	-	3935	protein_coding	delta/notch like EGF repeat containing [Source:HGNC Symbol;Acc:HGNC:24456]	-	773	672	817	696	629	692	11.5707	10.5286	12.6343	10.1605	8.22736	9.10394
ENSG00000096433	11190.8	11402.7	11100.4	10291.3	10537.9	9928.27	11231.3	10252.5	0.131539	0.000845822	0.0161585	ITPR3	6	33620365	33696574	+	9870	protein_coding	inositol 1,4,5-trisphosphate receptor type 3 [Source:HGNC Symbol;Acc:HGNC:6182]	-	10813	10580	10488	10201	11695	10883	64.5287	66.0869	64.6621	59.3715	60.9871	57.082
ENSG00000177311	4277.42	4313.2	4315.07	3753.95	3989.9	3852.53	4301.9	3865.46	0.154065	0.000845856	0.0161585	ZBTB38	3	141324213	141449792	+	14243	protein_coding	zinc finger and BTB domain containing 38 [Source:HGNC Symbol;Acc:HGNC:26636]	ZBTB	4133	4002	4077	3721	4428	4223	17.0918	17.323	17.4186	15.0076	16.0015	15.3493
ENSG00000178209	62788.9	64810.1	63751.3	61823.7	56271.2	53574.2	63783.4	57223	0.156624	0.000853662	0.0162858	PLEC	8	143915147	143976734	-	16991	protein_coding	plectin [Source:HGNC Symbol;Acc:HGNC:9069]	-	60669	60134	60234	61281	62450	58726	210.316	218.197	215.723	207.186	189.177	178.928
ENSG00000167522	3726.83	3731.21	3591.13	3236.41	3448.36	3088.96	3683.06	3257.91	0.176865	0.000876798	0.0167048	ANKRD11	16	89267619	89490561	-	19538	protein_coding	ankyrin repeat domain 11 [Source:HGNC Symbol;Acc:HGNC:21316]	-	3601	3462	3393	3208	3827	3386	10.8559	10.9243	10.5676	9.43207	10.0817	8.9717
ENSG00000130477	60.0267	57.1213	70.9124	37.3277	29.735	22.8068	62.6868	29.9565	1.06999	0.00089134	0.0169592	UNC13A	19	17601328	17688365	-	11188	protein_coding	unc-13 homolog A [Source:HGNC Symbol;Acc:HGNC:23150]	-	58	53	67	37	33	25	0.305351	0.292059	0.364415	0.189977	0.151816	0.115679
ENSG00000167173	780.347	784.61	868.941	687.031	611.82	685.117	811.299	661.323	0.295429	0.000893029	0.0169687	C15orf39	15	75195643	75212169	+	5812	protein_coding	chromosome 15 open reading frame 39 [Source:HGNC Symbol;Acc:HGNC:24497]	-	754	728	821	681	679	751	7.64134	7.7224	8.59591	6.73092	6.01311	6.68933
ENSG00000265190	5558.68	5526.76	5549.16	4978.7	4932.41	5164.38	5544.86	5025.16	0.14194	0.000897318	0.0170165	ANXA8	10	47460162	47484158	-	4955	protein_coding	annexin A8 [Source:HGNC Symbol;Acc:HGNC:546]	-	5371	5128	5243	4935	5474	5661	63.8462	63.8045	64.3888	57.2132	56.8612	59.1449
ENSG00000101745	1266.77	1286.85	1161.06	1002.8	1119.12	989.817	1238.22	1037.25	0.255054	0.000897926	0.0170165	ANKRD12	18	9136228	9285985	+	12252	protein_coding	ankyrin repeat domain 12 [Source:HGNC Symbol;Acc:HGNC:29135]	-	1224	1194	1097	994	1242	1085	5.88435	6.0082	5.44846	4.6605	5.21758	4.58449
ENSG00000167207	18.629	15.0887	28.5766	5.04428	4.5053	4.56137	20.7647	4.70365	2.14457	0.000909373	1	NOD2	16	50693588	50734041	+	6873	protein_coding	nucleotide binding oligomerization domain containing 2 [Source:HGNC Symbol;Acc:HGNC:5331]	-	18	14	27	5	5	5	0.154259	0.125582	0.239052	0.0417904	0.0374437	0.037661
ENSG00000143179	1423.05	1485.15	1564.31	1853.27	1729.14	1643	1490.84	1741.8	-0.22402	0.000922497	0.0174589	UCK2	1	165827531	165911618	+	7067	protein_coding	uridine-cytidine kinase 2 [Source:HGNC Symbol;Acc:HGNC:12562]	-	1375	1378	1478	1837	1919	1801	11.4602	12.0216	12.7266	14.9323	13.9764	13.1931
ENSG00000197646	579.568	572.291	568.357	451.968	433.41	488.066	573.405	457.815	0.324737	0.000927038	0.0175216	PDCD1LG2	9	5510570	5571254	+	2365	protein_coding	programmed cell death 1 ligand 2 [Source:HGNC Symbol;Acc:HGNC:18731]	-	560	531	537	448	481	535	13.947	13.8424	13.8171	10.8818	10.4681	11.7109
ENSG00000062194	2591.5	2460.53	2452.3	2176.1	2297.7	2113.74	2501.44	2195.85	0.187947	0.000929478	0.0175445	GPBP1	5	57173948	57264679	+	6472	protein_coding	GC-rich promoter binding protein 1 [Source:HGNC Symbol;Acc:HGNC:29520]	-	2504	2283	2317	2157	2550	2317	22.7887	21.7477	21.7852	19.1454	20.2795	18.5334
ENSG00000169855	552.659	495.77	608.576	461.047	401.873	429.681	552.335	430.867	0.359469	0.000954498	0.017993	ROBO1	3	78597240	79767815	-	10875	protein_coding	roundabout guidance receptor 1 [Source:HGNC Symbol;Acc:HGNC:10249]	-	534	460	575	457	446	471	2.89225	2.60781	3.21746	2.41401	2.11086	2.24212
ENSG00000283646	167.661	191.841	155.584	237.081	233.375	259.998	171.695	243.485	-0.504674	0.00096046	0.0180815	LINC02009	3	46416524	46423591	-	2951	lincRNA	long intergenic non-protein coding RNA 2009 [Source:HGNC Symbol;Acc:HGNC:52845]	-	162	178	147	235	259	285	3.23348	3.71875	3.03126	4.57458	4.51737	4.9997
ENSG00000079332	2615.3	2596.33	2442.77	2151.89	2236.43	2331.77	2551.47	2240.03	0.187482	0.00096386	0.0181216	SAR1A	10	70147289	70170523	-	6914	protein_coding	secretion associated Ras related GTPase 1A [Source:HGNC Symbol;Acc:HGNC:10534]	-	2527	2409	2308	2133	2482	2556	21.5278	21.481	20.3133	17.7221	18.4768	19.1381
ENSG00000131941	366.37	424.638	404.306	507.455	494.682	518.171	398.438	506.769	-0.34738	0.00097081	0.0182282	RHPN2	19	32978593	33064888	-	4804	protein_coding	rhophilin Rho GTPase binding protein 2 [Source:HGNC Symbol;Acc:HGNC:19974]	-	354	394	382	503	549	568	4.34034	5.05638	4.83877	6.01475	5.88199	6.12087
ENSG00000161031	23.8037	5.3888	16.9343	1.00886	0.90106	3.64909	15.3756	1.853	3.04335	0.00100005	1	PGLYRP2	19	15468645	15498956	-	3188	protein_coding	peptidoglycan recognition protein 2 [Source:HGNC Symbol;Acc:HGNC:30013]	-	23	5	16	1	1	4	0.424946	0.0966937	0.305405	0.0180192	0.0161449	0.0649546
ENSG00000102178	768.962	801.854	805.437	963.458	898.357	983.431	792.085	948.415	-0.259736	0.00100834	0.0189081	UBL4A	X	154483717	154486670	-	2630	protein_coding	ubiquitin like 4A [Source:HGNC Symbol;Acc:HGNC:12505]	-	743	744	761	955	997	1078	16.6401	17.4407	17.6077	20.8593	19.5117	21.2193
ENSG00000139572	7.2446	9.69985	19.0511	2.01771	0	0	11.9985	0.672571	4.23823	0.00100845	1	GPR84	12	54362445	54364487	-	2043	protein_coding	G protein-coupled receptor 84 [Source:HGNC Symbol;Acc:HGNC:4535]	-	7	9	18	2	0	0	0.201815	0.271594	0.53614	0.056236	0	0
ENSG00000204389	3657.49	3563.08	4152.08	3471.47	3116.77	3277.8	3790.88	3288.68	0.205347	0.00101934	0.0190892	HSPA1A	6	31815464	31817946	+	2483	protein_coding	heat shock protein family A (Hsp70) member 1A [Source:HGNC Symbol;Acc:HGNC:5232]	-	3534	3306	3923	3441	3459	3593	83.8327	82.0867	96.1426	79.6087	71.7016	74.9115
ENSG00000100345	44844.1	46555	44923.5	41719.2	43105.8	40581.6	45440.8	41802.2	0.120396	0.00105409	0.0197141	MYH9	22	36281277	36388067	-	9012	protein_coding	myosin heavy chain 9 [Source:HGNC Symbol;Acc:HGNC:7579]	-	43330	43196	42445	41353	47839	44484	283.199	295.508	286.602	263.596	273.222	255.535
ENSG00000113368	1242.97	1471.14	1198.1	1537.5	1660.65	1490.65	1304.07	1562.94	-0.261671	0.00106407	0.0198748	LMNB1	5	126776623	126837020	+	3633	protein_coding	lamin B1 [Source:HGNC Symbol;Acc:HGNC:6637]	-	1201	1365	1132	1524	1843	1634	19.4716	23.164	18.9607	24.0975	26.1105	23.2838
ENSG00000184564	33.1182	30.1773	38.1022	65.5756	62.1732	72.9819	33.7992	66.9102	-0.985072	0.00106639	0.019892	SLITRK6	13	85792787	85806683	-	4474	protein_coding	SLIT and NTRK like family member 6 [Source:HGNC Symbol;Acc:HGNC:23503]	-	32	28	36	65	69	80	0.421287	0.385841	0.489645	0.834584	0.793794	0.925682
ENSG00000222009	253.561	230.641	256.131	196.727	159.488	169.683	246.778	175.299	0.495664	0.00107401	0.019993	BTBD19	1	44808482	44815585	+	3520	protein_coding	BTB domain containing 19 [Source:HGNC Symbol;Acc:HGNC:27145]	-	245	214	242	195	177	186	4.09965	3.74816	4.18357	3.18233	2.58813	2.73551
ENSG00000136238	6910.31	7004.37	7182.26	6270.04	6651.63	6135.95	7032.31	6352.54	0.146557	0.0010746	0.019993	RAC1	7	6374523	6403977	+	3114	protein_coding	Rac family small GTPase 1 [Source:HGNC Symbol;Acc:HGNC:9801]	-	6677	6499	6786	6215	7382	6726	126.295	128.669	132.608	114.65	122.014	111.817
ENSG00000145780	1014.24	957.052	955.729	839.368	804.647	819.222	975.675	821.079	0.249359	0.00109974	0.0204339	FEM1C	5	115520908	115544894	-	5816	protein_coding	fem-1 homolog C [Source:HGNC Symbol;Acc:HGNC:16933]	-	980	888	903	832	893	898	9.92489	9.41316	9.44795	8.21773	7.90281	7.99319
ENSG00000234745	6508.75	6493.51	7241.53	6295.26	5673.98	5956.23	6747.93	5975.16	0.175685	0.00111345	0.0206618	HLA-B	6	31269491	31357188	-	3051	protein_coding	major histocompatibility complex, class I, B [Source:HGNC Symbol;Acc:HGNC:4932]	-	6289	6025	6842	6240	6297	6529	121.412	121.748	136.463	117.488	106.23	110.783
ENSG00000078081	187.325	145.498	157.701	122.072	82.8976	107.648	163.508	104.206	0.653364	0.0011321	0.0209805	LAMP3	3	183122213	183163839	-	3816	protein_coding	lysosomal associated membrane protein 3 [Source:HGNC Symbol;Acc:HGNC:14582]	-	181	135	149	121	92	118	2.79379	2.18108	2.37603	1.8215	1.24089	1.60082
ENSG00000120708	31985.9	33031.2	32187.9	34666.3	35079.2	35017.6	32401.7	34921	-0.108054	0.00113744	0.0210251	TGFBI	5	136028895	136063818	+	7810	protein_coding	transforming growth factor beta induced [Source:HGNC Symbol;Acc:HGNC:11771]	-	30906	30648	30412	34362	38931	38385	233.086	241.935	236.956	252.744	256.566	254.436
ENSG00000091073	943.868	951.663	1132.48	856.519	863.216	740.766	1009.34	820.167	0.299733	0.00113745	0.0210251	DTX2	7	76461676	76505995	+	5042	protein_coding	deltex E3 ubiquitin ligase 2 [Source:HGNC Symbol;Acc:HGNC:15973]	-	912	883	1070	849	958	812	10.6541	10.797	12.9138	9.67292	9.77952	8.33722
ENSG00000273749	2617.37	2499.33	2601.53	2292.12	2364.38	2109.18	2572.74	2255.23	0.190196	0.00114538	0.0211443	CYFIP1	15	22867052	22981063	-	10414	protein_coding	cytoplasmic FMR1 interacting protein 1 [Source:HGNC Symbol;Acc:HGNC:13759]	-	2529	2319	2458	2272	2624	2312	14.3039	13.7287	14.3628	12.5327	12.9688	11.4931
ENSG00000076108	3530.19	3289.33	3223.87	2853.04	3074.42	2955.77	3347.79	2961.08	0.176899	0.00115518	0.0212976	BAZ2A	12	56595596	56636816	-	10918	protein_coding	bromodomain adjacent to zinc finger domain 2A [Source:HGNC Symbol;Acc:HGNC:962]	MBD	3411	3052	3046	2828	3412	3240	18.4019	17.2341	16.977	14.8795	16.085	15.3628
ENSG00000172123	870.387	807.243	733.467	666.854	678.499	621.258	803.699	655.537	0.294322	0.00116538	0.0214581	SLFN12	17	35411060	35433283	-	3560	protein_coding	schlafen family member 12 [Source:HGNC Symbol;Acc:HGNC:25500]	-	841	749	693	661	753	681	13.9146	12.9712	11.8456	10.6661	10.8868	9.90296
ENSG00000154265	595.092	750.122	549.306	462.056	490.177	510.873	631.507	487.702	0.371868	0.00117274	0.0215656	ABCA5	17	69244311	69327244	-	13158	protein_coding	ATP binding cassette subfamily A member 5 [Source:HGNC Symbol;Acc:HGNC:35]	-	575	696	519	458	544	560	2.57396	3.26111	2.40022	1.99953	2.12796	2.20326
ENSG00000152484	1728.35	1816.03	1748.47	1493.11	1591.27	1526.23	1764.28	1536.87	0.198619	0.00118933	0.0218414	USP12	13	27066142	27171896	-	5195	protein_coding	ubiquitin specific peptidase 12 [Source:HGNC Symbol;Acc:HGNC:20485]	-	1670	1685	1652	1480	1766	1673	18.9345	19.9968	19.3508	16.3655	17.4968	16.6716
ENSG00000111961	358.09	344.883	313.284	253.223	268.516	241.752	338.753	254.497	0.412532	0.00119079	0.0218414	SASH1	6	148272304	148552050	+	11143	protein_coding	SAM and SH3 domain containing 1 [Source:HGNC Symbol;Acc:HGNC:19182]	-	346	320	296	251	298	265	1.82893	1.77049	1.61646	1.29397	1.37648	1.23115
ENSG00000166619	4203.94	4236.68	4240.98	4524.72	4908.98	4661.72	4227.2	4698.47	-0.152765	0.00119262	0.0218469	BLCAP	20	37492472	37527931	-	7869	protein_coding	BLCAP, apoptosis inducing factor [Source:HGNC Symbol;Acc:HGNC:1055]	-	4062	3931	4007	4485	5448	5110	30.4049	30.7985	30.9866	32.7413	35.6346	33.6178
ENSG00000138600	1728.35	1611.25	1695.55	1536.49	1385.83	1425.88	1678.38	1449.4	0.212417	0.001235	0.0225857	SPPL2A	15	50702266	50765808	-	8144	protein_coding	signal peptide peptidase like 2A [Source:HGNC Symbol;Acc:HGNC:30227]	-	1670	1495	1602	1523	1538	1563	12.0782	11.3175	11.9701	10.7427	9.72016	9.93549
ENSG00000113083	878.666	892.386	1009.71	774.801	770.407	765.397	926.92	770.202	0.267225	0.00123612	0.0225857	LOX	5	122063195	122078360	-	5547	protein_coding	lysyl oxidase [Source:HGNC Symbol;Acc:HGNC:6664]	-	849	828	954	768	855	839	9.01516	9.20278	10.4656	7.95345	7.93346	7.83018
ENSG00000084731	785.521	802.932	822.372	642.641	669.488	689.679	803.608	667.269	0.267649	0.00125662	0.0229018	KIF3C	2	25926596	25982749	-	6403	protein_coding	kinesin family member 3C [Source:HGNC Symbol;Acc:HGNC:6321]	-	759	745	777	637	743	756	6.98204	7.17331	7.38434	5.7149	5.97255	6.11232
ENSG00000242125	1283.33	1232.96	1134.6	1464.86	1370.51	1438.66	1216.96	1424.68	-0.226933	0.00125663	0.0229018	SNHG3	1	28505980	28510892	+	4088	processed_transcript	small nucleolar RNA host gene 3 [Source:HGNC Symbol;Acc:HGNC:10118]	-	1240	1144	1072	1452	1521	1577	17.8663	17.2529	15.9573	20.4037	19.1502	19.9705
ENSG00000272886	733.774	718.867	669.963	585.137	576.679	581.118	707.535	580.978	0.284499	0.0012615	0.0229612	DCP1A	3	53283428	53347610	-	6127	protein_coding	decapping mRNA 1A [Source:HGNC Symbol;Acc:HGNC:18714]	-	709	667	633	580	640	637	6.81588	6.71158	6.28681	5.43792	5.37634	5.3822
ENSG00000149115	2048.15	2098.4	2256.49	1998.54	1692.19	1802.65	2134.35	1831.13	0.22176	0.00128285	0.02332	TNKS1BP1	11	57299638	57324952	-	7149	protein_coding	tankyrase 1 binding protein 1 [Source:HGNC Symbol;Acc:HGNC:19081]	-	1979	1947	2132	1981	1878	1976	16.3051	16.7906	18.1475	15.9181	13.5209	14.309
ENSG00000285103	99.3545	141.187	141.825	92.8148	68.4806	67.5082	127.455	76.2679	0.743507	0.00128584	0.0233447	AL451123.1	9	27529085	27543902	+	9804	antisense	novel transcript	-	96	131	134	92	76	74	0.576756	0.823787	0.831718	0.53906	0.398993	0.390748
ENSG00000237276	32.0832	22.633	35.9854	11.0974	7.20848	11.8596	30.2339	10.0552	1.59195	0.00131349	0.0238163	ANO7L1	1	16215909	16228027	-	1990	transcribed_unprocessed_pseudogene	anoctamin 7 like 1 [Source:HGNC Symbol;Acc:HGNC:32248]	-	31	21	34	11	8	13	0.917556	0.650598	1.03968	0.317536	0.206915	0.338188
ENSG00000135837	1370.26	1435.58	1332.52	1087.55	1228.15	1208.76	1379.45	1174.82	0.230735	0.0013189	0.0238841	CEP350	1	179954738	180114880	+	14301	protein_coding	centrosomal protein 350 [Source:HGNC Symbol;Acc:HGNC:24238]	-	1324	1332	1259	1078	1363	1325	5.45313	5.74228	5.35715	4.33017	4.90551	4.79642
ENSG00000115163	315.657	311.473	332.336	394.463	451.431	396.839	319.822	414.244	-0.373885	0.00132546	0.0239725	CENPA	2	26764289	26801067	+	1983	protein_coding	centromere protein A [Source:HGNC Symbol;Acc:HGNC:1851]	-	305	289	314	391	501	435	9.05943	8.98508	9.63566	11.3268	13.0038	11.3562
ENSG00000136286	22.7687	36.6439	47.6277	16.1417	7.20848	13.6841	35.6801	12.3448	1.53742	0.00134388	0.0242683	MYO1G	7	44962662	44979098	-	8727	protein_coding	myosin IG [Source:HGNC Symbol;Acc:HGNC:13880]	-	22	34	45	16	8	15	0.148485	0.240193	0.313778	0.105319	0.0471824	0.0889804
ENSG00000175315	198.709	294.229	299.525	365.206	356.82	374.032	264.154	365.353	-0.468796	0.0013466	0.0242683	CST6	11	66011841	66013505	+	759	protein_coding	cystatin E/M [Source:HGNC Symbol;Acc:HGNC:2478]	-	192	273	283	362	396	410	14.8999	22.1752	22.6892	27.398	26.8539	27.9647
ENSG00000026103	447.095	368.594	329.16	251.205	283.834	307.436	381.617	280.825	0.441644	0.00134691	0.0242683	FAS	10	88990582	89015785	+	4253	protein_coding	Fas cell surface death receptor [Source:HGNC Symbol;Acc:HGNC:11920]	-	432	342	311	249	315	337	5.98291	4.95767	4.44979	3.36323	3.81215	4.10206
ENSG00000111696	191.464	198.308	182.044	262.303	247.792	274.594	190.605	261.563	-0.45656	0.00135229	0.0243344	NT5DC3	12	103770453	103841197	-	8722	protein_coding	5'-nucleotidase domain containing 3 [Source:HGNC Symbol;Acc:HGNC:30826]	-	185	184	172	260	275	301	1.24934	1.30061	1.20002	1.71242	1.62282	1.78656
ENSG00000065243	4271.21	4306.73	4067.41	3573.37	3990.8	3672.81	4215.12	3745.66	0.170021	0.00137708	0.0247493	PKN2	1	88684222	88836255	+	6897	protein_coding	protein kinase N2 [Source:HGNC Symbol;Acc:HGNC:9406]	-	4127	3996	3843	3542	4429	4026	35.245	35.72	33.9066	29.5013	33.0522	30.2191
ENSG00000184988	233.897	199.386	196.861	169.488	133.357	129.543	210.048	144.129	0.546468	0.00140233	0.0251714	TMEM106A	17	43211835	43220041	+	3577	protein_coding	transmembrane protein 106A [Source:HGNC Symbol;Acc:HGNC:28288]	-	226	185	186	168	148	142	3.72146	3.1886	3.16423	2.69801	2.1296	2.05512
ENSG00000127314	3485.69	3370.16	3386.86	3015.47	3008.64	3161.94	3414.23	3062.02	0.157026	0.00143537	0.0257321	RAP1B	12	68610839	68671901	+	16942	protein_coding	RAP1B, member of RAS oncogene family [Source:HGNC Symbol;Acc:HGNC:9857]	-	3368	3127	3200	2989	3339	3466	11.7093	11.3792	11.4937	10.1348	10.1439	10.5909
ENSG00000105281	5340.3	5350.01	5662.41	6180.25	5957.81	5913.36	5450.9	6017.14	-0.142437	0.00144949	0.0259527	SLC1A5	19	46774883	46788594	-	3332	protein_coding	solute carrier family 1 member 5 [Source:HGNC Symbol;Acc:HGNC:10943]	-	5160	4964	5350	6126	6612	6482	91.2155	91.8488	97.7065	105.615	102.137	100.71
ENSG00000187764	334.286	331.95	345.036	254.232	260.406	256.349	337.091	256.996	0.39121	0.00146293	0.0261604	SEMA4D	9	89360787	89498130	-	14160	protein_coding	semaphorin 4D [Source:HGNC Symbol;Acc:HGNC:10732]	-	323	308	326	252	289	281	1.34358	1.34102	1.40097	1.02233	1.05048	1.02733
ENSG00000136718	1372.33	1452.82	1356.86	1596.01	1561.54	1658.51	1394.01	1605.35	-0.203814	0.00148003	0.0264331	IMP4	2	130342225	130347810	+	3861	protein_coding	IMP4, U3 small nucleolar ribonucleoprotein [Source:HGNC Symbol;Acc:HGNC:30856]	-	1326	1348	1282	1582	1733	1818	20.2287	21.5247	20.2052	23.5374	23.1022	24.376
ENSG00000048052	612.686	610.013	636.094	522.587	439.718	528.206	619.598	496.837	0.319385	0.00148872	0.0265245	HDAC9	7	18086949	19002416	+	16827	protein_coding	histone deacetylase 9 [Source:HGNC Symbol;Acc:HGNC:14065]	-	592	566	601	518	488	579	2.07223	2.07375	2.17341	1.76838	1.49268	1.78131
ENSG00000181617	188.36	224.174	256.131	162.426	149.576	153.262	222.888	155.088	0.52356	0.00148887	0.0265245	FDCSP	4	70226071	70235252	+	566	protein_coding	follicular dendritic cell secreted protein [Source:HGNC Symbol;Acc:HGNC:19215]	-	182	208	242	161	166	168	18.94	22.6565	26.018	16.3404	15.0955	15.366
ENSG00000198840	13885.8	13446.1	14346.5	15596.9	14929.7	14976.8	13892.8	15167.8	-0.126571	0.00149487	0.0265983	MT-ND3	MT	10059	10404	+	346	protein_coding	mitochondrially encoded NADH:ubiquinone oxidoreductase core subunit 3 [Source:HGNC Symbol;Acc:HGNC:7458]	-	13417	12476	13555	15460	16569	16417	2284.04	2223.03	2383.95	2566.76	2464.76	2456.32
ENSG00000166128	1288.5	1165.06	1179.05	965.475	1016.4	1089.25	1210.87	1023.71	0.241855	0.00149844	0.0266285	RAB8B	15	63189469	63267782	+	5200	protein_coding	RAB8B, member RAS oncogene family [Source:HGNC Symbol;Acc:HGNC:30273]	-	1245	1081	1114	957	1128	1194	14.1023	12.8165	13.0364	10.5721	11.165	11.8869
ENSG00000122644	212.163	266.207	255.073	350.073	346.007	296.489	244.481	330.856	-0.436576	0.00150469	0.0267063	ARL4A	7	12686856	12690934	+	3561	protein_coding	ADP ribosylation factor like GTPase 4A [Source:HGNC Symbol;Acc:HGNC:695]	-	205	247	241	347	384	325	3.39083	4.27633	4.11831	5.59771	5.55027	4.72476
ENSG00000121057	875.561	1003.4	905.985	1036.1	1167.77	1118.45	928.314	1107.44	-0.255505	0.00150976	0.0267631	AKAP1	17	57085092	57121349	+	5399	protein_coding	A-kinase anchoring protein 1 [Source:HGNC Symbol;Acc:HGNC:367]	-	846	931	856	1027	1296	1226	9.22956	10.6312	9.64795	10.9272	12.3551	11.7556
ENSG00000164877	294.959	279.14	280.474	403.542	361.325	352.138	284.858	372.335	-0.385101	0.00152046	0.0269046	MICALL2	7	1428465	1459502	-	8843	protein_coding	MICAL like 2 [Source:HGNC Symbol;Acc:HGNC:29672]	-	285	259	265	400	401	386	1.89832	1.80571	1.82356	2.59844	2.33399	2.25973
ENSG00000101096	376.719	336.261	397.956	325.861	245.088	252.7	370.312	274.55	0.434316	0.00152151	0.0269046	NFATC2	20	51386957	51562831	-	8286	protein_coding	nuclear factor of activated T cells 2 [Source:HGNC Symbol;Acc:HGNC:7776]	RHD	364	312	376	323	272	277	2.5875	2.32143	2.76132	2.23929	1.68958	1.73062
ENSG00000198589	939.728	944.119	887.992	732.43	810.053	779.994	923.946	774.159	0.254424	0.00152785	0.0269831	LRBA	4	150264531	151015727	-	16657	protein_coding	LPS responsive beige-like anchor protein [Source:HGNC Symbol;Acc:HGNC:1742]	-	908	876	839	726	899	855	3.2108	3.24231	3.06506	2.50376	2.77791	2.65728
ENSG00000100441	1475.83	1422.64	1441.53	1331.69	1170.48	1227.01	1446.67	1243.06	0.219748	0.0015515	0.0273474	KHNYN	14	24429286	24441834	+	8015	protein_coding	KH and NYN domain containing [Source:HGNC Symbol;Acc:HGNC:20166]	-	1426	1320	1362	1320	1299	1345	10.4795	10.1535	10.3407	9.4607	8.34181	8.68734
ENSG00000187498	4409.89	4665.63	4660.11	4248.29	4178.22	3818.78	4578.54	4081.76	0.165848	0.0015523	0.0273474	COL4A1	13	110148963	110307233	-	14738	protein_coding	collagen type IV alpha 1 chain [Source:HGNC Symbol;Acc:HGNC:2202]	-	4261	4329	4403	4211	4637	4186	17.0293	18.1091	18.1796	16.4134	16.194	14.7038
ENSG00000166710	18500.6	19006.3	19926.4	17715.5	16808.4	17895.2	19144.4	17473	0.131823	0.00157119	0.0276459	B2M	15	44711487	44718877	+	6079	protein_coding	beta-2-microglobulin [Source:HGNC Symbol;Acc:HGNC:914]	-	17876	17635	18827	17560	18654	19616	173.206	178.85	188.462	165.938	157.941	167.05
ENSG00000205981	496.772	467.748	427.591	586.145	572.173	571.995	464.037	576.771	-0.313345	0.00158012	0.027769	DNAJC19	3	180983709	180989774	-	3586	protein_coding	DnaJ heat shock protein family (Hsp40) member C19 [Source:HGNC Symbol;Acc:HGNC:30528]	-	480	434	404	581	635	627	7.88415	7.4615	6.8556	9.30719	9.11419	9.0516
ENSG00000108219	1607.27	1636.04	1639.45	1889.59	1835.46	1823.63	1627.59	1849.56	-0.18426	0.0016021	0.0281205	TSPAN14	10	80454166	80533123	+	17888	protein_coding	tetraspanin 14 [Source:HGNC Symbol;Acc:HGNC:23303]	-	1553	1518	1549	1873	2037	1999	5.11368	5.23187	5.26944	6.0149	5.86117	5.78521
ENSG00000223960	483.318	453.737	345.036	288.533	311.767	351.225	427.364	317.175	0.429408	0.00161732	0.0283528	AC009948.1	2	178413939	178440243	+	4001	antisense	uncharacterized LOC101927027 [Source:NCBI gene;Acc:101927027]	-	467	421	326	286	346	385	6.87499	6.48724	4.95819	4.1063	4.45105	4.9815
ENSG00000065060	1157.07	1141.35	1038.28	947.316	965.937	916.835	1112.23	943.362	0.237638	0.00162207	0.0284011	UHRF1BP1	6	34792015	34883138	+	9908	protein_coding	UHRF1 binding protein 1 [Source:HGNC Symbol;Acc:HGNC:21216]	-	1118	1059	981	939	1072	1005	6.6463	6.58956	6.02501	5.44418	5.56882	5.25107
ENSG00000154642	458.48	482.837	454.051	349.064	385.654	368.558	465.122	367.759	0.337877	0.00163376	0.0285707	C21orf91	21	17788967	17819386	-	6235	protein_coding	chromosome 21 open reading frame 91 [Source:HGNC Symbol;Acc:HGNC:16459]	-	443	448	429	346	428	404	4.18496	4.42984	4.18693	3.18781	3.53315	3.35438
ENSG00000100985	146.962	105.621	187.336	101.894	81.9965	84.8414	146.639	89.5775	0.713526	0.0016583	0.0289644	MMP9	20	46008908	46016561	+	2336	protein_coding	matrix metallopeptidase 9 [Source:HGNC Symbol;Acc:HGNC:7176]	-	142	98	177	101	91	93	3.58046	2.58643	4.61079	2.48371	2.00504	2.061
ENSG00000134602	1145.68	1113.33	1094.38	980.608	912.774	969.747	1117.8	954.376	0.228513	0.00167614	0.0292403	STK26	X	132023265	132075943	+	3354	protein_coding	serine/threonine kinase 26 [Source:HGNC Symbol;Acc:HGNC:18174]	-	1107	1033	1034	972	1013	1063	19.4405	18.9882	18.76	16.6478	15.5454	16.4073
ENSG00000105928	671.678	639.112	747.226	536.711	608.216	508.136	686.005	551.021	0.315758	0.0016831	0.0293258	GSDME	7	24698351	24758113	-	8843	protein_coding	gasdermin E [Source:HGNC Symbol;Acc:HGNC:2810]	-	649	593	706	532	675	557	4.32284	4.1343	4.85825	3.45593	3.92879	3.2608
ENSG00000204267	1447.88	1527.19	1483.87	1207.6	1298.43	1341.95	1486.31	1282.66	0.211833	0.00169635	0.0295207	TAP2	6	32821833	32838780	-	6390	protein_coding	transporter 2, ATP binding cassette subfamily B member [Source:HGNC Symbol;Acc:HGNC:44]	-	1399	1417	1402	1197	1441	1471	12.8956	13.6715	13.3512	10.7608	11.6069	11.9174
ENSG00000134363	1562.76	1658.67	1648.98	1952.14	1928.27	1735.14	1623.47	1871.85	-0.205183	0.00170845	0.0296634	FST	5	53480409	53487134	+	2969	protein_coding	follistatin [Source:HGNC Symbol;Acc:HGNC:3971]	-	1510	1539	1558	1935	2140	1902	29.9565	31.9577	31.9324	37.4389	37.0987	33.1641
ENSG00000134057	2024.35	2155.52	2046.93	2227.55	2421.15	2423.91	2075.6	2357.54	-0.184341	0.00170871	0.0296634	CCNB1	5	69167010	69178245	+	2558	protein_coding	cyclin B1 [Source:HGNC Symbol;Acc:HGNC:1579]	-	1956	2000	1934	2208	2687	2657	45.0394	48.2032	46.0077	49.5851	54.0657	53.7723
ENSG00000116337	1023.56	958.129	1012.88	1226.77	1130.83	1152.2	998.19	1169.93	-0.228314	0.00172663	0.0299187	AMPD2	1	109616104	109632051	+	6823	protein_coding	adenosine monophosphate deaminase 2 [Source:HGNC Symbol;Acc:HGNC:469]	-	989	889	957	1216	1255	1263	8.53778	8.03291	8.53515	10.2379	9.46723	9.58288
ENSG00000077254	2095.76	2116.72	1928.39	1763.48	1790.41	1832.76	2046.96	1795.55	0.188877	0.00172761	0.0299187	USP33	1	77695987	77759852	-	6918	protein_coding	ubiquitin specific peptidase 33 [Source:HGNC Symbol;Acc:HGNC:20059]	-	2025	1964	1822	1748	1987	2009	17.2412	17.5028	16.0266	14.5149	14.7833	15.0338
ENSG00000171522	575.428	487.148	599.051	472.145	444.223	380.418	553.876	432.262	0.358944	0.00174442	0.0301732	PTGER4	5	40679498	40693735	+	3961	protein_coding	prostaglandin E receptor 4 [Source:HGNC Symbol;Acc:HGNC:9596]	-	556	452	566	468	493	417	8.26787	7.03526	8.69533	6.78725	6.40615	5.45003
ENSG00000152669	91.0749	72.21	84.6715	151.328	108.127	138.666	82.6521	132.707	-0.680554	0.00174858	0.0302085	CCNO	5	55231152	55233680	-	1809	protein_coding	cyclin O [Source:HGNC Symbol;Acc:HGNC:18576]	-	88	67	80	150	120	152	2.86529	2.2834	2.69108	4.76327	3.41427	4.34984
ENSG00000109046	1886.7	1764.29	1652.15	1561.71	1505.67	1533.53	1767.72	1533.64	0.205269	0.00175081	0.0302104	WSB1	17	27294076	27315926	+	8602	protein_coding	WD repeat and SOCS box containing 1 [Source:HGNC Symbol;Acc:HGNC:19221]	-	1823	1637	1561	1548	1671	1681	12.4828	11.7326	11.0428	10.3377	9.99843	10.1166
ENSG00000153234	79.6906	107.776	92.0802	62.5491	55.8657	39.2278	93.1823	52.5475	0.828696	0.00175895	0.0303143	NR4A2	2	156324432	156342348	-	3967	protein_coding	nuclear receptor subfamily 4 group A member 2 [Source:HGNC Symbol;Acc:HGNC:7981]	NGFIB-like	77	100	87	62	62	43	1.14328	1.55412	1.33454	0.897805	0.804423	0.561144
ENSG00000054267	1182.94	1147.82	1053.1	947.316	935.301	990.729	1127.95	957.782	0.235927	0.00177	0.0304679	ARID4B	1	235131634	235328219	-	11073	protein_coding	AT-rich interaction domain 4B [Source:HGNC Symbol;Acc:HGNC:15550]	ARID	1143	1065	995	939	1038	1086	6.08002	5.92968	5.46805	4.87139	4.82488	5.0773
ENSG00000178685	2017.1	1780.46	1713.54	1498.15	1069.56	1367.5	1837.03	1311.74	0.486275	0.00178191	0.0306359	PARP10	8	143977153	144012772	-	6033	protein_coding	poly(ADP-ribose) polymerase family member 10 [Source:HGNC Symbol;Acc:HGNC:25895]	-	1949	1652	1619	1485	1187	1499	19.0284	16.882	16.3301	14.1399	10.1268	12.8628
ENSG00000140853	664.433	470.982	428.649	386.392	351.414	415.084	521.355	384.297	0.440715	0.0017956	0.0308341	NLRC5	16	56989485	57083531	+	12386	protein_coding	NLR family CARD domain containing 5 [Source:HGNC Symbol;Acc:HGNC:29933]	-	642	437	405	383	390	455	3.05301	2.17519	1.98975	1.77632	1.62065	1.90173
ENSG00000173848	3034.45	2962.76	2982.55	3419.01	3419.52	3187.48	2993.26	3342.01	-0.158803	0.00184497	0.0316438	NET1	10	5412551	5458463	+	4175	protein_coding	neuroepithelial cell transforming 1 [Source:HGNC Symbol;Acc:HGNC:14592]	-	2932	2749	2818	3389	3795	3494	41.3648	40.5943	41.0732	46.6303	46.7854	43.3246
ENSG00000133313	3200.04	3013.42	3131.79	2773.35	2713.99	2872.75	3115.08	2786.7	0.160802	0.00187203	0.0320694	CNDP2	18	74495816	74523454	+	11848	protein_coding	carnosine dipeptidase 2 [Source:HGNC Symbol;Acc:HGNC:24437]	-	3092	2796	2959	2749	3012	3149	15.3716	14.5492	15.1976	13.3285	13.0847	13.7593
ENSG00000166801	1544.13	1379.53	1279.6	1133.95	1241.66	1177.75	1401.09	1184.45	0.242111	0.00187858	0.0321432	FAM111A	11	59142748	59155039	+	7221	protein_coding	family with sequence similarity 111 member A [Source:HGNC Symbol;Acc:HGNC:24725]	-	1492	1280	1209	1124	1378	1291	12.1701	10.9285	10.1883	8.94173	9.82215	9.25544
ENSG00000163435	390.173	393.383	437.117	335.949	284.735	323.857	406.891	314.847	0.371045	0.00189412	0.0323702	ELF3	1	202007945	202017188	+	7191	protein_coding	E74 like ETS transcription factor 3 [Source:HGNC Symbol;Acc:HGNC:3318]	ETS	377	365	413	333	316	355	3.08799	3.12932	3.4949	2.66016	2.26179	2.55568
ENSG00000188015	295.994	265.129	296.35	222.957	171.201	228.981	285.824	207.713	0.462055	0.00189747	0.0323886	S100A3	1	153547329	153549372	-	955	protein_coding	S100 calcium binding protein A3 [Source:HGNC Symbol;Acc:HGNC:10493]	-	286	246	280	221	190	251	17.6395	15.881	17.8414	13.2936	10.2401	13.6062
ENSG00000147010	3577.8	3605.11	3942.52	3350.41	3294.28	3302.43	3708.47	3315.71	0.16157	0.00191033	0.0325691	SH3KBP1	X	19533975	19887601	-	5780	protein_coding	SH3 domain containing kinase binding protein 1 [Source:HGNC Symbol;Acc:HGNC:13867]	-	3457	3345	3725	3321	3656	3620	35.2286	35.6792	39.2169	33.0061	32.5562	32.4227
ENSG00000164761	103.494	72.21	95.2554	52.4605	50.4594	52.9119	90.3199	51.9439	0.79919	0.00191948	0.0326861	TNFRSF11B	8	118923557	118952200	-	2827	protein_coding	TNF receptor superfamily member 11b [Source:HGNC Symbol;Acc:HGNC:11909]	-	100	67	90	52	56	58	2.08352	1.46115	1.93727	1.05665	1.01957	1.06211
ENSG00000128059	761.718	774.91	770.51	915.032	893.852	915.01	769.046	907.965	-0.2395	0.00192469	0.0327359	PPAT	4	56393362	56435615	-	5439	protein_coding	phosphoribosyl pyrophosphate amidotransferase [Source:HGNC Symbol;Acc:HGNC:9238]	-	736	719	728	907	992	1003	7.97045	8.14998	8.14492	9.57946	9.38744	9.54663
ENSG00000141527	53.817	42.0327	52.9197	23.2037	19.8233	26.4559	49.5898	23.161	1.09932	0.001966	0.0333986	CARD14	17	80169992	80209331	+	8366	protein_coding	caspase recruitment domain family member 14 [Source:HGNC Symbol;Acc:HGNC:16446]	-	52	39	50	23	22	29	0.366108	0.287404	0.363686	0.157929	0.13535	0.179452
ENSG00000105127	665.468	648.812	694.306	771.775	861.414	781.818	669.529	805.002	-0.266339	0.00200059	0.0339458	AKAP8	19	15353385	15379798	-	4296	protein_coding	A-kinase anchoring protein 8 [Source:HGNC Symbol;Acc:HGNC:378]	-	643	602	656	765	956	857	8.81598	8.63931	9.2921	10.2294	11.4538	10.3272
ENSG00000110660	1911.54	1972.3	2042.7	2193.25	2404.03	2158.44	1975.51	2251.91	-0.189247	0.00202699	0.0343529	SLC35F2	11	107790991	107928293	-	3717	protein_coding	solute carrier family 35 member F2 [Source:HGNC Symbol;Acc:HGNC:23615]	-	1847	1830	1930	2174	2668	2366	29.2683	30.3533	31.5965	33.5985	36.9443	32.9526
ENSG00000147883	940.763	911.786	1142.01	865.599	807.35	788.204	998.185	820.384	0.283555	0.0020306	0.0343732	CDKN2B	9	22002903	22009363	-	4058	protein_coding	cyclin dependent kinase inhibitor 2B [Source:HGNC Symbol;Acc:HGNC:1788]	-	909	846	1079	858	896	864	13.194	12.853	16.1802	12.1459	11.3645	11.0222
ENSG00000197905	536.1	585.224	625.511	742.518	695.619	691.503	582.278	709.88	-0.285591	0.00203462	0.0344006	TEAD4	12	2959330	3040673	+	2272	protein_coding	TEA domain transcription factor 4 [Source:HGNC Symbol;Acc:HGNC:11717]	TEA	518	543	591	736	772	758	13.4291	14.7346	15.829	18.609	17.4889	17.2715
ENSG00000144959	2035.73	2165.22	1985.55	1674.7	1861.59	1857.39	2062.17	1797.89	0.197122	0.00205214	0.0346179	NCEH1	3	172630249	172711218	-	4808	protein_coding	neutral cholesterol ester hydrolase 1 [Source:HGNC Symbol;Acc:HGNC:29260]	-	1967	2009	1876	1660	2066	2036	24.097	25.761	23.7434	19.8334	22.1167	21.9221
ENSG00000135074	450.2	418.171	454.051	599.261	555.053	501.75	440.807	552.021	-0.323446	0.00205233	0.0346179	ADAM19	5	157395534	157575775	-	7704	protein_coding	ADAM metallopeptidase domain 19 [Source:HGNC Symbol;Acc:HGNC:197]	-	435	388	429	594	616	550	3.32581	3.105	3.38856	4.42918	4.11547	3.69585
ENSG00000136153	605.441	544.269	585.292	670.889	768.605	681.468	578.334	706.987	-0.290152	0.00205909	0.0346909	LMO7	13	75620434	75859870	+	14367	protein_coding	LIM domain 7 [Source:HGNC Symbol;Acc:HGNC:6646]	-	585	505	553	665	853	747	2.39836	2.16707	2.34225	2.65894	3.05589	2.69167
ENSG00000101311	7127.65	7041.01	7663.83	6539.41	6713.8	6585.7	7277.5	6612.97	0.138088	0.00211367	0.0355685	FERMT1	20	6074845	6123544	-	5359	protein_coding	fermitin family member 1 [Source:HGNC Symbol;Acc:HGNC:15889]	-	6887	6533	7241	6482	7451	7219	75.6955	75.1581	82.2222	69.4829	71.5625	69.7367
ENSG00000113583	1951.9	1881.77	1985.55	1719.09	1710.21	1716.9	1939.74	1715.4	0.17742	0.00212571	0.0357289	C5orf15	5	133955502	133968787	-	2422	protein_coding	chromosome 5 open reading frame 15 [Source:HGNC Symbol;Acc:HGNC:20656]	-	1886	1746	1876	1704	1898	1882	45.8661	44.4444	47.1339	40.4155	40.3345	40.2266
ENSG00000056586	2716.72	2584.47	2588.83	2244.7	2380.6	2397.45	2630.01	2340.92	0.167692	0.00217812	0.0365667	RC3H2	9	122844556	122905341	-	11545	protein_coding	ring finger and CCCH-type domains 2 [Source:HGNC Symbol;Acc:HGNC:21461]	-	2625	2398	2446	2225	2642	2628	13.3924	12.8057	12.8925	11.071	11.7786	11.7842
ENSG00000104321	14.4892	8.62209	13.7591	4.03542	0	0	12.2901	1.34514	3.25961	0.00219407	1	TRPA1	8	72019917	72075617	-	6377	protein_coding	transient receptor potential cation channel subfamily A member 1 [Source:HGNC Symbol;Acc:HGNC:497]	-	14	8	13	4	0	0	0.129311	0.0773429	0.124051	0.0360327	0	0
ENSG00000161791	374.649	377.216	374.671	314.763	285.636	275.507	375.512	291.969	0.364247	0.00220227	0.0369287	FMNL3	12	49636499	49708165	-	13424	protein_coding	formin like 3 [Source:HGNC Symbol;Acc:HGNC:23698]	-	362	350	354	312	317	302	1.58837	1.60743	1.60471	1.33514	1.21544	1.16464
ENSG00000188293	32.0832	35.5661	76.2043	30.2657	12.6148	11.8596	47.9512	18.2467	1.40432	0.00221571	0.0371106	IGFL1	19	46229752	46231243	+	769	protein_coding	IGF like family member 1 [Source:HGNC Symbol;Acc:HGNC:24093]	-	31	33	72	30	14	13	2.37443	2.64566	5.69745	2.24103	0.937036	0.875155
ENSG00000034677	1496.53	1495.93	1347.33	1261.07	1273.2	1216.06	1446.6	1250.11	0.210695	0.00223389	0.037367	RNF19A	8	100257060	100336218	-	6031	protein_coding	ring finger protein 19A, RBR E3 ubiquitin protein ligase [Source:HGNC Symbol;Acc:HGNC:13432]	-	1446	1388	1273	1250	1413	1333	14.1222	14.1888	12.8444	11.9062	12.0589	11.4422
ENSG00000162572	62.0966	61.4324	74.0875	36.3188	25.2297	41.0523	65.8722	34.2003	0.947329	0.0022387	0.037367	SCNN1D	1	1280436	1292029	+	4025	protein_coding	sodium channel epithelial 1 delta subunit [Source:HGNC Symbol;Acc:HGNC:10601]	-	60	57	70	36	28	45	0.87803	0.873083	1.05829	0.513794	0.358053	0.578781
ENSG00000175895	448.13	418.171	415.949	332.923	330.689	350.313	427.417	337.975	0.338743	0.00223888	0.037367	PLEKHF2	8	95133804	95156684	+	3137	protein_coding	pleckstrin homology and FYVE domain containing 2 [Source:HGNC Symbol;Acc:HGNC:20757]	-	433	388	393	330	367	384	8.13013	7.62542	7.62347	6.04299	6.02152	6.33701
ENSG00000164611	1047.36	1063.75	1043.58	1146.06	1249.77	1277.18	1051.56	1224.34	-0.220193	0.0022515	0.0375337	PTTG1	5	160421822	160428744	+	2013	protein_coding	pituitary tumor-transforming 1 [Source:HGNC Symbol;Acc:HGNC:9690]	-	1012	987	986	1136	1387	1400	29.6115	30.2287	29.8063	32.4181	35.464	36.0041
ENSG00000097033	2870.93	2915.34	2717.95	2465.64	2517.56	2606.37	2834.74	2529.86	0.163924	0.00226537	0.037721	SH3GLB1	1	86704570	86748184	+	6881	protein_coding	SH3 domain containing GRB2 like, endophilin B1 [Source:HGNC Symbol;Acc:HGNC:10833]	-	2774	2705	2568	2444	2794	2857	23.7454	24.2361	22.71	20.4034	20.8992	21.4945
ENSG00000174705	285.644	316.862	347.153	260.285	228.869	223.507	316.553	237.554	0.415339	0.00227903	0.0379041	SH3PXD2B	5	172325000	172454523	-	8242	protein_coding	SH3 and PX domains 2B [Source:HGNC Symbol;Acc:HGNC:29242]	-	276	294	328	258	254	245	1.97242	2.19918	2.42167	1.79821	1.58619	1.53887
ENSG00000156535	4819.73	4792.8	4490.76	4050.56	4449.44	4146.28	4701.1	4215.43	0.157069	0.00229984	0.0382057	CD109	6	73695785	73828316	+	9782	protein_coding	CD109 molecule [Source:HGNC Symbol;Acc:HGNC:21685]	-	4657	4447	4243	4015	4938	4545	28.0416	28.0276	26.3949	23.5782	25.9823	24.0533
ENSG00000171858	8316.8	8561.73	8851.34	10292.3	9234.07	9099.02	8576.63	9541.81	-0.153654	0.00231846	0.0384703	RPS21	20	62387116	62388520	+	1023	protein_coding	ribosomal protein S21 [Source:HGNC Symbol;Acc:HGNC:10409]	-	8036	7944	8363	10202	10248	9974	462.688	478.752	497.463	572.878	515.606	504.733
ENSG00000110422	2171.31	2191.09	2147.48	1797.78	2011.17	1927.63	2169.96	1912.19	0.181806	0.00232329	0.0384913	HIPK3	11	33256672	33357023	+	7958	protein_coding	homeodomain interacting protein kinase 3 [Source:HGNC Symbol;Acc:HGNC:4915]	-	2098	2033	2029	1782	2232	2113	15.5284	15.75	15.515	12.8634	14.4359	13.7456
ENSG00000169499	1105.32	1128.42	1118.72	1342.79	1252.47	1277.18	1117.49	1290.81	-0.207599	0.00232512	0.0384913	PLEKHA2	8	38901235	38973909	+	6325	protein_coding	pleckstrin homology domain containing A2 [Source:HGNC Symbol;Acc:HGNC:14336]	-	1068	1047	1057	1331	1390	1400	9.94568	10.2055	10.1692	12.0884	11.3112	11.4587
ENSG00000149187	3866.55	3851.92	3780.58	3451.3	3602.44	3298.78	3833.01	3450.84	0.151502	0.00237942	0.0393446	CELF1	11	47465933	47565569	-	10452	protein_coding	CUGBP Elav-like family member 1 [Source:HGNC Symbol;Acc:HGNC:2549]	-	3736	3574	3572	3421	3998	3616	21.0538	21.0815	20.7963	18.8021	19.6878	17.9101
ENSG00000125844	11021.1	11016.9	11854	10675.7	10118	10117.1	11297.3	10303.6	0.132953	0.00242887	0.0401157	RRBP1	20	17613678	17682295	-	6980	protein_coding	ribosome binding protein 1 [Source:HGNC Symbol;Acc:HGNC:10448]	-	10649	10222	11200	10582	11229	11090	89.8622	90.2874	97.6421	87.0893	82.8019	82.2516
ENSG00000232573	303.238	331.95	367.263	439.861	417.191	421.47	334.15	426.174	-0.350831	0.00243753	0.0401505	RPL3P4	14	98972879	98973301	-	423	processed_pseudogene	ribosomal protein L3 pseudogene 4 [Source:HGNC Symbol;Acc:HGNC:19805]	-	293	308	347	436	463	462	40.7992	44.8908	49.9187	59.2105	56.3372	56.5418
ENSG00000278872	21.7338	35.5661	45.5109	15.1328	8.10954	14.5964	34.2703	12.6129	1.44589	0.00243759	0.0401505	AC148477.5	12	132279256	132280900	-	1645	TEC	novel transcript	-	21	33	43	15	9	16	0.75193	1.23679	1.59066	0.523815	0.281599	0.503526
ENSG00000162413	2091.62	2240.66	2266.02	1983.41	1966.11	1887.49	2199.43	1945.67	0.176903	0.00243941	0.0401505	KLHL21	1	6590724	6614607	-	6901	protein_coding	kelch like family member 21 [Source:HGNC Symbol;Acc:HGNC:29041]	-	2021	2079	2141	1966	2182	2069	17.2496	18.5733	18.879	16.3653	16.2741	15.5209
ENSG00000141378	579.568	589.535	577.883	640.624	787.527	707.924	582.329	712.025	-0.291272	0.00245958	0.0404358	PTRH2	17	59674636	59707626	-	4740	protein_coding	peptidyl-tRNA hydrolase 2 [Source:HGNC Symbol;Acc:HGNC:24265]	-	560	547	546	635	874	776	6.95879	7.11469	7.00953	7.6957	9.49047	8.47523
ENSG00000145431	1015.28	958.129	973.722	1160.18	1157.86	1107.5	982.377	1141.85	-0.216699	0.00247883	0.0407053	PDGFC	4	156760454	156971394	-	5593	protein_coding	platelet derived growth factor C [Source:HGNC Symbol;Acc:HGNC:8801]	-	981	889	920	1150	1285	1214	10.3311	9.79949	10.0096	11.8115	11.8253	11.2368
ENSG00000229117	21955.3	22380.8	23532.3	25475.6	24305.2	24069.4	22622.8	24616.8	-0.121813	0.00248718	0.0407955	RPL41	12	56116586	56117943	+	1088	protein_coding	ribosomal protein L41 [Source:HGNC Symbol;Acc:HGNC:10354]	-	21214	20766	22234	25252	26974	26384	1148.46	1176.71	1243.55	1333.27	1276.06	1255.39
ENSG00000077044	1067.03	1086.38	961.021	1216.68	1271.4	1160.41	1038.14	1216.16	-0.228404	0.00249851	0.0409342	DGKD	2	233354507	233472104	+	9771	protein_coding	diacylglycerol kinase delta [Source:HGNC Symbol;Acc:HGNC:2851]	-	1031	1008	908	1206	1411	1272	6.21503	6.36016	5.65485	7.09024	7.43263	6.73932
ENSG00000175040	287.714	208.008	335.511	192.692	209.947	181.542	277.078	194.727	0.50911	0.00255806	0.0418617	CHST2	3	143119331	143124014	+	4582	protein_coding	carbohydrate sulfotransferase 2 [Source:HGNC Symbol;Acc:HGNC:1970]	-	278	193	317	191	233	199	3.57366	2.59686	4.20997	2.39459	2.61731	2.24836
ENSG00000155629	34.1531	31.2551	28.5766	6.05314	14.417	13.6841	31.3283	11.3847	1.45021	0.0025816	0.0421986	PIK3AP1	10	96593312	96720514	-	5691	protein_coding	phosphoinositide-3-kinase adaptor protein 1 [Source:HGNC Symbol;Acc:HGNC:30034]	-	33	29	27	6	16	15	0.341546	0.314164	0.288702	0.0605641	0.144706	0.136449
ENSG00000132199	1550.34	1343.97	1199.16	1571.8	1614.7	1663.07	1364.49	1616.52	-0.244448	0.00259395	0.0423521	ENOSF1	18	670324	712676	-	11398	protein_coding	enolase superfamily member 1 [Source:HGNC Symbol;Acc:HGNC:30365]	-	1498	1247	1133	1558	1792	1823	7.74118	6.74504	6.04889	7.8522	8.09215	8.27992
ENSG00000230937	1054.61	988.307	930.328	1124.87	1129.03	1238.87	991.08	1164.26	-0.232451	0.00265766	0.0433426	MIR205HG	1	209428820	209432838	+	3518	processed_transcript	MIR205 host gene [Source:HGNC Symbol;Acc:HGNC:43562]	-	1019	917	879	1115	1253	1358	17.0609	16.0702	15.2043	18.2067	18.332	19.9835
ENSG00000081277	1429.26	1434.5	1638.39	1360.95	1288.52	1201.46	1500.72	1283.64	0.225911	0.00266935	0.0434837	PKP1	1	201283452	201332993	+	6211	protein_coding	plakophilin 1 [Source:HGNC Symbol;Acc:HGNC:9023]	-	1381	1331	1548	1349	1430	1317	13.0965	13.2118	15.1664	12.4768	11.8503	10.9772
ENSG00000027697	1397.17	1265.29	1295.47	1184.4	1138.04	1091.99	1319.31	1138.14	0.213772	0.00267751	0.0435668	IFNGR1	6	137197484	137219449	-	3277	protein_coding	interferon gamma receptor 1 [Source:HGNC Symbol;Acc:HGNC:5439]	-	1350	1174	1224	1174	1263	1197	24.2651	22.0871	22.729	20.58	19.8373	18.9097
ENSG00000126012	2664.98	2616.8	2669.27	2389.98	2438.27	2298.02	2650.35	2375.42	0.158062	0.0026847	0.043634	KDM5C	X	53191321	53225422	-	8727	protein_coding	lysine demethylase 5C [Source:HGNC Symbol;Acc:HGNC:11114]	ARID	2575	2428	2522	2369	2706	2519	17.3795	17.1526	17.5855	15.5938	15.9594	14.9428
ENSG00000205420	20516.7	20660.7	22351.2	19097.6	19108.8	19955.1	21176.2	19387.2	0.127311	0.00269142	0.0436935	KRT6A	12	52487174	52493257	-	2928	protein_coding	keratin 6A [Source:HGNC Symbol;Acc:HGNC:6443]	-	19824	19170	21118	18930	21207	21874	398.79	403.643	438.89	371.392	372.789	386.745
ENSG00000117318	581.638	570.136	645.62	730.412	728.057	706.1	599.131	721.523	-0.268011	0.00273383	0.0443316	ID3	1	23557918	23559794	-	1797	protein_coding	inhibitor of DNA binding 3, HLH protein [Source:HGNC Symbol;Acc:HGNC:5362]	bHLH	562	529	610	724	808	774	18.421	18.1491	20.6565	23.1443	23.1429	22.2977
ENSG00000006015	322.902	385.838	375.73	483.242	436.113	453.4	361.49	457.585	-0.339906	0.00276981	0.0448152	REX1BD	19	18588685	18592336	+	3370	protein_coding	required for excision 1-B domain containing [Source:HGNC Symbol;Acc:HGNC:26098]	-	312	358	355	479	484	497	5.45316	6.54937	6.41022	8.16504	7.39214	7.63474
ENSG00000147586	166.626	210.163	207.445	137.204	127.951	144.139	194.745	136.431	0.513015	0.00276994	0.0448152	MRPS28	8	79918717	80030289	-	1817	protein_coding	mitochondrial ribosomal protein S28 [Source:HGNC Symbol;Acc:HGNC:14513]	-	161	195	196	136	142	158	5.21909	6.61647	6.56411	4.29969	4.02243	4.50163
ENSG00000006652	3240.41	3234.36	3333.94	2999.33	2992.42	2861.8	3269.57	2951.18	0.147936	0.00279915	0.0452365	IFRD1	7	112422968	112481017	+	7489	protein_coding	interferon related developmental regulator 1 [Source:HGNC Symbol;Acc:HGNC:5456]	-	3131	3001	3150	2973	3321	3137	24.6254	24.7052	25.5954	22.8047	22.8244	21.685
ENSG00000198133	52.7821	54.9658	67.7372	30.2657	23.4276	35.5787	58.495	29.7573	0.975722	0.00283915	0.0458311	TMEM229B	14	67447084	67533739	-	6377	protein_coding	transmembrane protein 229B [Source:HGNC Symbol;Acc:HGNC:20130]	-	51	51	64	30	26	39	0.471062	0.493061	0.610714	0.270245	0.209851	0.316604
ENSG00000155846	84.8653	72.21	70.9124	118.036	140.565	103.087	75.9959	120.563	-0.665662	0.00285265	0.045997	PPARGC1B	5	149730298	149855022	+	12889	protein_coding	PPARG coactivator 1 beta [Source:HGNC Symbol;Acc:HGNC:30022]	-	82	67	67	117	156	113	0.37473	0.320481	0.316322	0.521458	0.62296	0.453866
ENSG00000111181	50.7122	46.3437	75.1459	30.2657	30.6361	24.6314	57.4006	28.511	1.01059	0.00285636	0.0460049	SLC6A12	12	190077	214570	-	5280	protein_coding	solute carrier family 6 member 12 [Source:HGNC Symbol;Acc:HGNC:11045]	-	49	43	71	30	34	27	0.546621	0.50209	0.818274	0.326392	0.331436	0.264727
ENSG00000154133	259.771	259.74	284.708	221.948	195.53	179.718	268.073	199.065	0.431114	0.00287079	0.0461851	ROBO4	11	124883691	124898500	-	7033	protein_coding	roundabout guidance receptor 4 [Source:HGNC Symbol;Acc:HGNC:17985]	-	251	241	269	220	217	197	2.10212	2.11263	2.32748	1.79694	1.58809	1.45009
ENSG00000165813	1259.53	1166.14	1158.94	951.351	1109.21	985.255	1194.87	1015.27	0.234396	0.00288514	0.0463637	CCDC186	10	114120862	114174232	-	9003	protein_coding	coiled-coil domain containing 186 [Source:HGNC Symbol;Acc:HGNC:24349]	-	1217	1082	1095	943	1231	1080	7.96209	7.40946	7.40119	6.01696	7.03762	6.21018
ENSG00000064666	3542.61	3836.83	4017.66	4284.61	4268.32	4159.05	3799.03	4237.33	-0.157577	0.00288877	0.0463698	CNN2	19	1026581	1039068	+	3645	protein_coding	calponin 2 [Source:HGNC Symbol;Acc:HGNC:2156]	-	3423	3560	3796	4247	4737	4559	55.3138	60.2142	63.3728	66.9326	66.8899	64.75
ENSG00000120910	272.19	260.818	294.233	203.789	204.541	214.384	275.747	207.571	0.409576	0.00293752	0.0470994	PPP3CC	8	22440819	22541142	+	2899	protein_coding	protein phosphatase 3 catalytic subunit gamma [Source:HGNC Symbol;Acc:HGNC:9316]	-	263	242	278	202	227	235	5.34357	5.14652	5.83541	4.00273	4.03025	4.1965
ENSG00000134339	564.044	653.123	621.277	452.976	512.703	524.557	612.815	496.746	0.301472	0.00294233	0.0471235	SAA2	11	18239223	18248643	-	2227	protein_coding	serum amyloid A2 [Source:HGNC Symbol;Acc:HGNC:10514]	-	545	606	587	449	569	575	14.4145	16.7764	16.0396	11.5819	13.1506	13.3664
ENSG00000162614	401.558	387.994	365.146	465.083	582.085	436.067	384.899	494.411	-0.361863	0.00297224	0.0475492	NEXN	1	77888513	77943895	+	4436	protein_coding	nexilin F-actin binding protein [Source:HGNC Symbol;Acc:HGNC:29557]	-	388	360	345	461	646	478	5.15186	5.00331	4.73262	5.96983	7.49542	5.57833
ENSG00000213949	1643.49	1487.31	1446.82	1352.88	1339.88	1276.27	1525.87	1323.01	0.206234	0.00299352	0.0478359	ITGA1	5	52787896	52959210	+	18566	protein_coding	integrin subunit alpha 1 [Source:HGNC Symbol;Acc:HGNC:6134]	-	1588	1380	1367	1341	1487	1399	5.03798	4.58255	4.48048	4.14919	4.12237	3.90092
ENSG00000102554	1839.09	1841.89	2072.33	1649.48	1763.38	1591.92	1917.77	1668.26	0.200925	0.00303405	0.0484294	KLF5	13	73054976	73077542	+	3893	protein_coding	Kruppel like factor 5 [Source:HGNC Symbol;Acc:HGNC:6349]	zf-C2H2	1777	1709	1958	1635	1957	1745	26.886	27.0648	30.6057	24.126	25.8739	23.2049
ENSG00000054654	2070.92	2119.96	1875.47	1794.75	1763.38	1778.93	2022.12	1779.02	0.184843	0.00303866	0.0484488	SYNE2	14	63852983	64226433	+	31374	protein_coding	spectrin repeat containing nuclear envelope protein 2 [Source:HGNC Symbol;Acc:HGNC:17084]	-	2001	1967	1772	1779	1957	1950	3.75665	3.86528	3.43691	3.25731	3.21052	3.2176
ENSG00000185650	6482.88	6706.91	7097.59	6326.54	6067.74	6055.67	6762.46	6149.98	0.137075	0.00308545	0.0490966	ZFP36L1	14	68787660	68796253	-	5160	protein_coding	ZFP36 ring finger protein like 1 [Source:HGNC Symbol;Acc:HGNC:1107]	Others	6264	6223	6706	6271	6734	6638	71.5033	74.3527	79.0839	69.8136	67.1704	66.5971
ENSG00000124151	3170.03	3054.37	2883.06	2679.52	2716.7	2765.1	3035.82	2720.44	0.158196	0.00308617	0.0490966	NCOA3	20	47501902	47656877	+	8402	protein_coding	nuclear receptor coactivator 3 [Source:HGNC Symbol;Acc:HGNC:7670]	-	3063	2834	2724	2656	3015	3031	21.4728	20.7952	19.7287	18.1593	18.4697	18.6755
ENSG00000056972	500.912	502.237	560.949	446.923	424.399	387.716	521.366	419.68	0.313828	0.00310779	0.0493656	TRAF3IP2	6	111556454	111606278	-	6553	protein_coding	TRAF3 interacting protein 2 [Source:HGNC Symbol;Acc:HGNC:1343]	-	484	466	530	443	471	425	4.3504	4.38422	4.92164	3.88344	3.69944	3.35751
ENSG00000106049	1252.28	1198.47	1269.01	1094.61	1056.94	1080.13	1239.92	1077.23	0.203255	0.00311	0.0493656	HIBADH	7	27525442	27662995	-	2323	protein_coding	3-hydroxyisobutyrate dehydrogenase [Source:HGNC Symbol;Acc:HGNC:4907]	-	1210	1112	1199	1085	1173	1184	30.6803	29.5122	31.4083	26.8308	25.9898	26.3858
ENSG00000204262	1739.74	1778.31	1770.69	1622.24	1455.21	1570.02	1762.91	1549.16	0.186989	0.0031648	0.0501797	COL5A2	2	189031896	189225312	-	7453	protein_coding	collagen type V alpha 2 chain [Source:HGNC Symbol;Acc:HGNC:2210]	-	1681	1650	1673	1608	1615	1721	13.285	13.649	13.6596	12.3939	11.1531	11.9541
ENSG00000087586	1505.84	1598.32	1528.32	1661.59	1787.7	1826.37	1544.16	1758.55	-0.188221	0.00317353	0.0502622	AURKA	20	56369389	56392337	-	2928	protein_coding	aurora kinase A [Source:HGNC Symbol;Acc:HGNC:11393]	-	1455	1483	1444	1647	1984	2002	29.2695	31.226	30.0103	32.3128	34.8759	35.3966
ENSG00000104518	1231.58	1155.36	1321.93	1093.6	1040.72	1056.41	1236.29	1063.58	0.217547	0.00317714	0.0502636	GSDMD	8	143553207	143563062	+	5116	protein_coding	gasdermin D [Source:HGNC Symbol;Acc:HGNC:25697]	-	1190	1072	1249	1084	1155	1158	13.7006	12.9185	14.8562	12.1717	11.62	11.7178
ENSG00000142627	9505.95	9765.59	10619.9	9405.57	9040.34	8481.41	9963.82	8975.77	0.150774	0.0031988	0.0505503	EPHA2	1	16124337	16156087	-	4159	protein_coding	EPH receptor A2 [Source:HGNC Symbol;Acc:HGNC:3386]	-	9185	9061	10034	9323	10033	9297	130.081	134.318	146.811	128.771	124.164	115.724
ENSG00000165694	11.3844	1.07776	19.0511	0	0.90106	0.912273	10.5044	0.604445	4.08413	0.00319991	1	FRMD7	X	132076993	132128020	-	3324	protein_coding	FERM domain containing 7 [Source:HGNC Symbol;Acc:HGNC:8079]	-	11	1	18	0	1	1	0.19492	0.0185475	0.329523	0	0.0154844	0.0155742
ENSG00000182158	1666.26	1661.91	1672.26	1380.12	1490.35	1519.85	1666.81	1463.44	0.187093	0.00322674	0.0509353	CREB3L2	7	137874979	138002067	-	8788	protein_coding	cAMP responsive element binding protein 3 like 2 [Source:HGNC Symbol;Acc:HGNC:23720]	TF_bZIP	1610	1542	1580	1368	1654	1666	10.791	10.8179	10.9406	8.94229	9.68724	9.81416
ENSG00000156232	467.794	404.16	449.817	339.984	382.05	318.383	440.591	346.806	0.345233	0.00325019	0.0512489	WHAMM	15	82809628	82836108	+	5123	protein_coding	WAS protein homolog associated with actin, golgi membranes and microtubules [Source:HGNC Symbol;Acc:HGNC:30493]	-	452	375	425	337	424	349	5.19682	4.51288	5.04823	3.77884	4.25987	3.5267
ENSG00000142765	147.997	133.642	139.708	187.647	198.233	201.612	140.449	195.831	-0.479765	0.00328472	0.0517361	SYTL1	1	27342020	27353937	+	5584	protein_coding	synaptotagmin like 1 [Source:HGNC Symbol;Acc:HGNC:15584]	-	143	124	132	186	220	221	1.50839	1.36906	1.43848	1.91346	2.02783	2.04887
ENSG00000146872	1055.64	964.596	936.678	786.908	859.612	859.362	985.639	835.294	0.238283	0.00332	0.0522342	TLK2	17	62458658	62615481	+	8563	protein_coding	tousled like kinase 2 [Source:HGNC Symbol;Acc:HGNC:11842]	-	1020	895	885	780	954	942	7.01614	6.44383	6.28915	5.23265	5.73426	5.69499
ENSG00000184545	72.446	66.8212	55.0365	46.4074	31.5371	21.8946	64.7679	33.2797	0.967441	0.00333925	0.0523793	DUSP8	11	1554044	1571920	-	4616	protein_coding	dual specificity phosphatase 8 [Source:HGNC Symbol;Acc:HGNC:3074]	-	70	62	52	46	35	24	0.893215	0.828081	0.685507	0.572459	0.390263	0.269162
ENSG00000123983	4515.45	4644.07	4912	4044.5	4389.97	4253.93	4690.51	4229.47	0.148947	0.00333925	0.0523793	ACSL3	2	222860934	222944639	+	7240	protein_coding	acyl-CoA synthetase long chain family member 3 [Source:HGNC Symbol;Acc:HGNC:3570]	-	4363	4309	4641	4009	4872	4663	35.4953	36.6931	39.0074	31.809	34.6357	33.3422
ENSG00000107290	2158.89	2111.33	2151.71	1879.5	1948.99	1909.39	2140.65	1912.63	0.162324	0.00334023	0.0523793	SETX	9	132261356	132354985	-	12140	protein_coding	senataxin [Source:HGNC Symbol;Acc:HGNC:445]	-	2086	1959	2033	1863	2163	2093	10.1209	9.94861	10.1904	8.8155	9.17049	8.92521
ENSG00000139178	648.909	569.058	620.219	532.676	476.661	498.101	612.728	502.479	0.287366	0.00337378	0.0528472	C1RL	12	7089587	7109273	-	5014	protein_coding	complement C1r subcomponent like [Source:HGNC Symbol;Acc:HGNC:21265]	-	627	528	586	528	529	546	7.36558	6.49227	7.11193	6.04926	5.43033	5.63737
ENSG00000177359	15.5241	7.54433	13.7591	3.02657	1.80212	0.912273	12.2759	1.91365	2.70007	0.00338697	1	AC024940.1	12	31111652	31201235	-	7202	transcribed_unprocessed_pseudogene	alpha-2-macroglobulin like 1 pseudogene [Source:NCBI gene;Acc:144203]	-	15	7	13	3	2	1	0.122677	0.0599227	0.109841	0.0239288	0.0142933	0.00718811
ENSG00000164897	523.681	529.181	590.584	686.022	638.852	662.311	547.815	662.395	-0.273595	0.00341444	0.0534256	TMUB1	7	151081080	151083546	-	2005	protein_coding	transmembrane and ubiquitin like domain containing 1 [Source:HGNC Symbol;Acc:HGNC:21709]	-	506	491	558	680	709	726	14.8648	15.0978	16.9354	19.4826	18.2006	18.7452
ENSG00000139350	1389.93	1428.03	1326.17	1198.52	1222.74	1200.55	1381.38	1207.27	0.194196	0.00343806	0.0537361	NEDD1	12	96907223	96953777	+	4463	protein_coding	neural precursor cell expressed, developmentally down-regulated 1 [Source:HGNC Symbol;Acc:HGNC:7723]	-	1343	1325	1253	1188	1357	1316	17.7245	18.3036	17.0844	15.2912	15.6498	15.265
ENSG00000104320	2101.97	1911.95	1925.22	1714.05	1848.98	1624.76	1979.71	1729.26	0.195154	0.00344395	0.0537693	NBN	8	89933336	90003228	-	6156	protein_coding	nibrin [Source:HGNC Symbol;Acc:HGNC:7652]	-	2031	1774	1819	1699	2052	1781	19.4328	17.7665	17.9808	15.8543	17.1567	14.9773
ENSG00000164023	1403.38	1416.18	1425.66	1180.36	1286.71	1242.52	1415.07	1236.53	0.193967	0.00344918	0.0537921	SGMS2	4	107824563	107915047	+	7635	protein_coding	sphingomyelin synthase 2 [Source:HGNC Symbol;Acc:HGNC:28395]	-	1356	1314	1347	1170	1428	1362	10.461	10.6104	10.7358	8.80298	9.62662	9.23498
ENSG00000188483	131.438	163.82	227.555	237.081	258.604	253.612	174.271	249.766	-0.520247	0.00348868	0.0543487	IER5L	9	129175552	129178262	-	2711	protein_coding	immediate early response 5 like [Source:HGNC Symbol;Acc:HGNC:23679]	-	127	152	215	235	287	278	2.75929	3.45669	4.82596	4.97956	5.44888	5.30864
ENSG00000171302	2520.09	2594.17	2602.59	2363.75	2299.51	2277.03	2572.28	2313.43	0.15318	0.00349647	0.0544107	CANT1	17	78991717	79009867	-	4421	protein_coding	calcium activated nucleotidase 1 [Source:HGNC Symbol;Acc:HGNC:19721]	-	2435	2407	2459	2343	2552	2496	32.4416	33.5662	33.8464	30.4442	29.7108	29.2275
ENSG00000163814	6981.72	6864.26	7307.15	6451.63	6511.96	6466.19	7051.04	6476.6	0.12259	0.00351219	0.0545607	CDCP1	3	45082278	45146422	-	6507	protein_coding	CUB domain containing protein 1 [Source:HGNC Symbol;Acc:HGNC:24357]	-	6746	6369	6904	6395	7227	7088	61.0646	60.3444	64.5646	56.4563	57.1652	56.3911
ENSG00000237499	375.684	402.005	370.438	296.604	293.746	315.647	382.709	301.999	0.341302	0.00351375	0.0545607	AL357060.1	6	137823673	137868233	-	4088	antisense	uncharacterized LOC100130476 [Source:NCBI gene;Acc:100130476]	-	363	373	350	294	326	346	5.23022	5.62529	5.20993	4.13132	4.10451	4.3816
ENSG00000138166	1924.99	1779.38	1994.01	1747.34	1703	1445.95	1899.46	1632.1	0.219413	0.00351971	0.0545907	DUSP5	10	110497838	110511544	+	2615	protein_coding	dual specificity phosphatase 5 [Source:HGNC Symbol;Acc:HGNC:3071]	-	1860	1651	1884	1732	1890	1585	41.8953	38.9244	43.8413	38.0477	37.2002	31.378
ENSG00000242258	27.9435	33.4106	19.0511	7.06199	9.91167	10.9473	26.8017	9.30698	1.52017	0.00352334	0.0545907	LINC00996	7	150433654	150448140	+	2171	lincRNA	long intergenic non-protein coding RNA 996 [Source:HGNC Symbol;Acc:HGNC:27800]	-	27	31	18	7	11	12	0.732534	0.880336	0.50453	0.185221	0.260788	0.286147
ENSG00000133687	823.814	812.632	844.598	697.12	675.795	729.819	827.015	700.911	0.238696	0.0035318	0.0546625	TMTC1	12	29500840	29784759	-	14636	protein_coding	transmembrane and tetratricopeptide repeat containing 1 [Source:HGNC Symbol;Acc:HGNC:24099]	-	796	754	798	691	750	800	3.20342	3.17611	3.31784	2.71212	2.63751	2.82967
ENSG00000101888	689.272	709.167	711.24	568.995	595.601	603.925	703.226	589.507	0.253892	0.00354477	0.0548037	NXT2	X	109535781	109544690	+	3064	protein_coding	nuclear transport factor 2 like export factor 2 [Source:HGNC Symbol;Acc:HGNC:18151]	-	666	658	672	564	661	662	12.8029	13.2399	13.3461	10.5741	11.1037	11.185
ENSG00000155428	0	0	0	8.07085	7.20848	1.82455	0	5.70129	-4.8713	0.0035568	1	TRIM74	7	72959485	72969466	-	1471	protein_coding	tripartite motif containing 74 [Source:HGNC Symbol;Acc:HGNC:17453]	-	0	0	0	8	8	2	0	0	0	0.312414	0.279919	0.0703858
ENSG00000040633	725.495	735.033	789.562	894.855	850.601	904.975	750.03	883.477	-0.236098	0.00356553	0.0550651	PHF23	17	7235028	7239722	-	2783	protein_coding	PHD finger protein 23 [Source:HGNC Symbol;Acc:HGNC:28428]	-	701	682	746	887	944	992	14.8364	15.1084	16.3117	18.3089	17.4588	18.453
ENSG00000171552	4868.37	5178.64	5232.7	5632.44	5560.44	5541.15	5093.24	5578.01	-0.131197	0.00357361	0.0551113	BCL2L1	20	31664452	31723989	-	3314	protein_coding	BCL2 like 1 [Source:HGNC Symbol;Acc:HGNC:992]	-	4704	4805	4944	5583	6171	6074	83.6062	89.3897	90.7821	96.776	95.8424	94.8834
ENSG00000151366	787.591	785.688	854.124	971.528	974.947	904.975	809.134	950.484	-0.232083	0.00357625	0.0551113	NDUFC2	11	78068304	78080219	-	2652	protein_coding	NADH:ubiquinone oxidoreductase subunit C2 [Source:HGNC Symbol;Acc:HGNC:7706]	-	761	729	807	963	1082	992	16.9019	16.9473	18.5172	20.8596	20.9995	19.3645
ENSG00000160285	1135.33	1143.5	1212.92	1084.52	910.071	981.606	1163.92	992.066	0.231507	0.00358761	0.0552267	LSS	21	46188141	46228824	-	7238	protein_coding	lanosterol synthase [Source:HGNC Symbol;Acc:HGNC:6708]	-	1097	1061	1146	1075	1010	1076	8.92713	9.0374	9.63475	8.53184	7.1822	7.69594
ENSG00000221869	687.202	721.022	983.248	681.987	523.516	651.363	797.157	618.955	0.365733	0.00366352	0.0563345	CEBPD	8	47736909	47739086	-	2178	protein_coding	CCAAT enhancer binding protein delta [Source:HGNC Symbol;Acc:HGNC:1835]	C/EBP	664	669	929	676	581	714	17.957	18.9372	25.9557	17.8296	13.7301	16.971
ENSG00000196141	2954.76	2935.82	2997.37	2578.64	2760.85	2672.96	2962.65	2670.82	0.149269	0.0036924	0.0567175	SPATS2L	2	200305881	200482263	+	10437	protein_coding	spermatogenesis associated serine rich 2 like [Source:HGNC Symbol;Acc:HGNC:24574]	-	2855	2724	2832	2556	3064	2930	16.1122	16.0908	16.5117	14.0682	15.1101	14.5332
ENSG00000185947	530.926	518.403	483.686	406.569	421.696	420.558	511.005	416.274	0.295521	0.00370357	0.0568019	ZNF267	16	31873758	31917357	+	6333	protein_coding	zinc finger protein 267 [Source:HGNC Symbol;Acc:HGNC:13060]	zf-C2H2	513	481	457	403	468	461	4.77125	4.68255	4.39118	3.65551	3.80357	3.76842
ENSG00000122862	1631.07	1644.66	1795.04	1579.87	1389.44	1441.39	1690.26	1470.23	0.201901	0.00370586	0.0568019	SRGN	10	69088106	69104811	+	1220	protein_coding	serglycin [Source:HGNC Symbol;Acc:HGNC:9361]	-	1576	1526	1696	1566	1542	1580	76.0887	77.1155	84.5942	73.7369	65.0548	67.0448
ENSG00000173598	1030.8	1054.05	1017.12	1176.33	1181.29	1206.03	1033.99	1187.88	-0.200332	0.00372511	0.0570358	NUDT4	12	93377883	93408146	+	10078	protein_coding	nudix hydrolase 4 [Source:HGNC Symbol;Acc:HGNC:8051]	-	996	978	961	1166	1311	1322	5.82115	5.98289	5.80261	6.64625	6.6955	6.79087
ENSG00000149428	4963.58	5258.4	5493.06	4837.46	4727.86	4695.47	5238.35	4753.6	0.140126	0.00377233	0.0576969	HYOU1	11	119044189	119057202	-	7694	protein_coding	hypoxia up-regulated 1 [Source:HGNC Symbol;Acc:HGNC:16931]	-	4796	4879	5190	4795	5247	5147	36.7156	39.0954	41.0478	35.8005	35.1005	34.6314
ENSG00000117122	113.844	103.465	132.299	177.559	144.17	189.753	116.536	170.494	-0.548031	0.00378796	0.0577995	MFAP2	1	16974502	16980835	-	2915	protein_coding	microfibril associated protein 2 [Source:HGNC Symbol;Acc:HGNC:7033]	-	110	96	125	176	160	208	2.22269	2.03039	2.60943	3.46838	2.82512	3.69396
ENSG00000015532	502.982	452.66	469.927	564.959	567.668	601.188	475.189	577.939	-0.282336	0.00379048	0.0577995	XYLT2	17	50346092	50363138	+	5472	protein_coding	xylosyltransferase 2 [Source:HGNC Symbol;Acc:HGNC:15517]	-	486	420	444	560	630	659	5.23135	4.73206	4.93755	5.87888	5.92583	6.23458
ENSG00000122863	1148.79	1268.52	1322.99	1518.33	1455.21	1362.94	1246.77	1445.49	-0.213164	0.00379119	0.0577995	CHST3	10	71964365	72013564	+	6970	protein_coding	carbohydrate sulfotransferase 3 [Source:HGNC Symbol;Acc:HGNC:1971]	-	1110	1177	1250	1505	1615	1494	9.38024	10.411	10.9132	12.4038	11.926	11.0965
ENSG00000143321	10344.3	10874.6	11529.1	10136	10021.6	9739.43	10916	9965.67	0.13142	0.00379539	0.0578017	HDGF	1	156742107	156766925	-	3745	protein_coding	heparin binding growth factor [Source:HGNC Symbol;Acc:HGNC:4856]	-	9995	10090	10893	10047	11122	10676	157.201	166.106	176.999	154.112	152.857	147.579
ENSG00000143390	860.037	800.776	820.255	764.713	654.17	659.574	827.023	692.819	0.25689	0.00382916	0.0582538	RFX5	1	151340640	151347357	-	4586	protein_coding	regulatory factor X5 [Source:HGNC Symbol;Acc:HGNC:9986]	RFX	831	743	775	758	726	723	10.6731	9.98853	10.2835	9.49484	8.14812	8.16154
ENSG00000125826	4486.48	4494.26	4525.69	4362.29	3585.32	4010.35	4502.14	3985.99	0.176133	0.00385955	0.0586537	RBCK1	20	407498	430966	+	4024	protein_coding	RANBP2-type and C3HC4-type zinc finger containing 1 [Source:HGNC Symbol;Acc:HGNC:15864]	-	4335	4170	4276	4324	3979	4396	63.4534	63.8888	64.6628	61.7277	50.8945	56.5546
ENSG00000059758	1182.94	1131.65	1133.54	1011.88	1036.22	922.308	1149.38	990.137	0.215443	0.00388186	0.05893	CDK17	12	96278261	96400560	-	6547	protein_coding	cyclin dependent kinase 17 [Source:HGNC Symbol;Acc:HGNC:8750]	-	1143	1050	1071	1003	1150	1011	10.2832	9.88766	9.95455	8.80058	9.04087	7.99423
ENSG00000227081	2329.66	2375.39	2457.59	2958.97	2617.58	2546.16	2387.54	2707.57	-0.180911	0.00389385	0.0590491	AC005912.1	12	3211663	3211917	-	255	processed_pseudogene	ribosomal protein S27 (RPS27) pseudogene	-	2251	2204	2322	2933	2905	2791	519.947	532.866	554.111	660.731	586.355	566.614
ENSG00000042062	112.809	105.621	106.898	57.5048	76.5901	72.0696	108.442	68.7215	0.655273	0.00391131	0.0592509	RIPOR3	20	50586108	50691528	-	6009	protein_coding	RIPOR family member 3 [Source:HGNC Symbol;Acc:HGNC:16168]	-	109	98	101	57	85	79	1.06844	1.00547	1.02281	0.544911	0.728067	0.680601
ENSG00000151693	3348.04	3244.06	3165.65	2887.35	3032.07	2898.29	3252.58	2939.24	0.146023	0.00394952	0.0597663	ASAP2	2	9206765	9405683	+	7257	protein_coding	ArfGAP with SH3 domain, ankyrin repeat and PH domain 2 [Source:HGNC Symbol;Acc:HGNC:2721]	-	3235	3010	2991	2862	3365	3177	26.2568	25.5715	25.0804	22.6551	23.8662	22.6636
ENSG00000011198	453.305	459.126	452.992	556.889	556.855	541.89	455.141	551.878	-0.277971	0.00395975	0.0598577	ABHD5	3	43690108	43734371	+	7549	protein_coding	abhydrolase domain containing 5 [Source:HGNC Symbol;Acc:HGNC:21396]	-	438	426	428	552	618	594	3.4175	3.4791	3.45008	4.20051	4.2136	4.07347
ENSG00000138271	506.087	499.003	464.635	573.03	606.414	598.451	489.908	592.632	-0.275006	0.00397365	0.0600042	GPR87	3	151294086	151316952	-	1698	protein_coding	G protein-coupled receptor 87 [Source:HGNC Symbol;Acc:HGNC:4538]	-	489	463	439	568	673	656	16.9627	16.8109	15.7326	19.216	20.4001	20.0002
ENSG00000132382	2470.41	2569.38	2489.34	2779.4	2750.94	2803.42	2509.71	2777.92	-0.146551	0.00398928	0.0601766	MYBBP1A	17	4538897	4555631	-	6203	protein_coding	MYB binding protein 1a [Source:HGNC Symbol;Acc:HGNC:7546]	-	2387	2384	2352	2755	3053	3073	22.666	23.6947	23.0733	25.5136	25.3326	25.6465
ENSG00000100030	2332.76	2422.81	2268.14	2056.05	2111.18	2122.86	2341.23	2096.7	0.158878	0.00404435	0.0609429	MAPK1	22	21754500	21867680	-	11336	protein_coding	mitogen-activated protein kinase 1 [Source:HGNC Symbol;Acc:HGNC:6871]	-	2254	2248	2143	2038	2343	2327	11.7116	12.226	11.5037	10.3275	10.6382	10.6268
ENSG00000140332	456.41	466.67	504.854	613.384	602.809	531.855	475.978	582.683	-0.291354	0.00405631	0.0610586	TLE3	15	70047790	70098176	-	12634	protein_coding	transducin like enhancer of split 3 [Source:HGNC Symbol;Acc:HGNC:11839]	-	441	433	477	608	669	583	2.05599	2.11297	2.29748	2.76449	2.72546	2.38889
ENSG00000277258	360.16	330.873	378.905	431.79	438.816	463.435	356.646	444.681	-0.318378	0.00406644	0.0610883	PCGF2	17	38733897	38749817	-	3511	protein_coding	polycomb group ring finger 2 [Source:HGNC Symbol;Acc:HGNC:12929]	-	348	307	358	428	487	508	5.83811	5.39081	6.20478	7.0027	7.13925	7.49033
ENSG00000189007	185.255	191.841	148.175	243.134	227.067	245.402	175.09	238.534	-0.445872	0.00406685	0.0610883	ADAT2	6	143422832	143450673	-	7175	protein_coding	adenosine deaminase, tRNA specific 2 [Source:HGNC Symbol;Acc:HGNC:21172]	-	179	178	140	241	252	269	1.46945	1.52948	1.18736	1.92951	1.80773	1.94088
ENSG00000226049	46.5724	63.5879	74.0875	32.2834	35.1414	30.105	61.416	32.5099	0.916696	0.00408158	0.0612451	TLK2P1	17	34036681	34039872	-	3192	processed_pseudogene	tousled like kinase 2 pseudogene 1 [Source:HGNC Symbol;Acc:HGNC:18048]	-	45	59	70	32	39	33	0.830374	1.13956	1.33447	0.57589	0.628864	0.535204
ENSG00000152601	4093.2	4178.48	4211.35	3633.9	3888.08	3831.55	4161.01	3784.51	0.136473	0.00412789	0.061875	MBNL1	3	152243828	152465780	+	9989	protein_coding	muscleblind like splicing regulator 1 [Source:HGNC Symbol;Acc:HGNC:6923]	-	3955	3877	3979	3602	4315	4200	23.3211	23.9288	24.2397	20.7145	22.2338	21.7668
ENSG00000187720	1428.22	1479.77	1397.08	1205.58	1334.47	1212.41	1435.02	1250.82	0.197654	0.00414505	0.062067	THSD4	15	71096952	71783383	+	15837	protein_coding	thrombospondin type 1 domain containing 4 [Source:HGNC Symbol;Acc:HGNC:25835]	-	1380	1373	1320	1195	1481	1329	5.13251	5.34496	5.07196	4.33459	4.81323	4.3443
ENSG00000276043	2224.09	2483.16	2172.88	2525.17	2732.92	2533.38	2293.38	2597.16	-0.179842	0.00415808	0.0621969	UHRF1	19	4903080	4962154	+	5145	protein_coding	ubiquitin like with PHD and ring finger domains 1 [Source:HGNC Symbol;Acc:HGNC:12556]	-	2149	2304	2053	2503	3033	2777	24.6023	27.6086	24.2816	27.9465	30.3418	27.9421
ENSG00000188486	1669.36	1850.52	1948.5	2218.47	2097.67	1960.48	1822.79	2092.21	-0.198654	0.00420636	0.0628532	H2AFX	11	119093854	119095467	-	1614	protein_coding	H2A histone family member X [Source:HGNC Symbol;Acc:HGNC:4739]	-	1613	1717	1841	2199	2328	2149	58.8647	65.5864	69.4104	78.2662	74.2394	68.9288
ENSG00000173926	229.757	202.619	258.248	170.497	155.883	178.806	230.208	168.395	0.451673	0.00423987	0.0632876	2003-03-01	5	126867714	127030808	-	5179	protein_coding	membrane associated ring-CH-type finger 3 [Source:HGNC Symbol;Acc:HGNC:28728]	-	222	188	244	169	173	196	2.52482	2.23799	2.86694	1.87453	1.71931	1.9592
ENSG00000186575	1005.96	1066.98	1070.04	1191.46	1177.69	1245.25	1047.66	1204.8	-0.201873	0.00426217	0.0635021	NF2	22	29603556	29698598	+	7170	protein_coding	neurofibromin 2 [Source:HGNC Symbol;Acc:HGNC:7773]	-	972	990	1011	1181	1307	1365	7.98493	8.51261	8.58038	9.46201	9.38234	9.85556
ENSG00000166582	441.92	400.927	466.752	509.472	510.901	608.486	436.533	542.953	-0.315063	0.00426343	0.0635021	CENPV	17	16342534	16353656	-	2880	protein_coding	centromere protein V [Source:HGNC Symbol;Acc:HGNC:29920]	-	427	372	441	505	567	667	8.73292	7.96337	9.31795	10.0728	10.1332	11.9895
ENSG00000197063	1691.1	1766.45	1960.14	1674.7	1573.25	1431.36	1805.9	1559.77	0.211852	0.00426842	0.0635021	MAFG	17	81918270	81927714	-	5220	protein_coding	MAF bZIP transcription factor G [Source:HGNC Symbol;Acc:HGNC:6781]	TF_bZIP	1634	1639	1852	1660	1746	1569	18.4376	19.3578	21.5896	18.268	17.2158	15.5604
ENSG00000139146	1655.91	1722.26	1693.43	1864.37	1911.15	1911.21	1690.53	1895.58	-0.165435	0.00427496	0.0635021	SINHCAF	12	31280584	31327058	-	5748	protein_coding	SIN3-HDAC complex associated factor [Source:HGNC Symbol;Acc:HGNC:30702]	-	1600	1598	1600	1848	2121	2095	16.3956	17.1398	16.9386	18.4688	18.9923	18.8684
ENSG00000140406	902.47	948.43	1068.98	863.581	845.195	735.292	973.292	814.689	0.257055	0.00427649	0.0635021	TLNRD1	15	81000944	81005788	+	4845	protein_coding	talin rod domain containing 1 [Source:HGNC Symbol;Acc:HGNC:13519]	-	872	880	1010	856	938	806	10.601	11.1979	12.6853	10.1492	9.96469	8.6121
ENSG00000268812	9.31448	0	15.8759	1.00886	0	0	8.3968	0.336285	4.64203	0.00428454	1	AC004264.1	22	30246205	30246998	+	794	antisense	uncharacterized LOC91370 [Source:NCBI gene;Acc:91370]	-	9	0	15	1	0	0	0.667645	0	1.1496	0.0723489	0	0
ENSG00000142945	1244	1296.55	1169.52	1327.65	1498.46	1451.43	1236.69	1425.85	-0.206078	0.00428716	0.0635943	KIF2C	1	44739818	44767767	+	3646	protein_coding	kinesin family member 2C [Source:HGNC Symbol;Acc:HGNC:6393]	-	1202	1203	1105	1316	1663	1591	19.4183	20.3421	18.4425	20.7344	23.4763	22.5903
ENSG00000143947	11677.3	11393	12430.8	13684.1	13354.6	12155.1	11833.7	13064.6	-0.142666	0.0042929	0.0636047	RPS27A	2	55231903	55235853	+	3130	protein_coding	ribosomal protein S27a [Source:HGNC Symbol;Acc:HGNC:10417]	-	11283	10571	11745	13564	14821	13324	212.326	208.218	228.341	248.941	243.718	220.373
ENSG00000275131	970.776	853.587	829.781	730.412	773.11	735.292	884.714	746.271	0.245523	0.00429929	0.0636047	AC241952.1	1	120489860	120701289	-	9444	transcribed_unprocessed_pseudogene	phosphodiesterase 4D interacting protein-like [Source:NCBI gene;Acc:100996724]	-	938	792	784	724	858	806	5.8502	5.1703	5.05167	4.40388	4.67612	4.41822
ENSG00000108510	2804.69	2735.36	2699.96	2326.42	2562.62	2494.16	2746.67	2461.06	0.157941	0.00430123	0.0636047	MED13	17	61942605	62065282	-	12677	protein_coding	mediator complex subunit 13 [Source:HGNC Symbol;Acc:HGNC:22474]	-	2710	2538	2551	2306	2844	2734	12.5915	12.343	12.2453	10.4495	11.547	11.1648
ENSG00000168792	187.325	148.731	164.051	232.037	222.562	226.244	166.702	226.948	-0.444003	0.00430851	0.0636097	ABHD15	17	29560547	29567137	-	3592	protein_coding	abhydrolase domain containing 15 [Source:HGNC Symbol;Acc:HGNC:26971]	-	181	138	155	230	247	248	2.96802	2.36859	2.62585	3.67828	3.53928	3.57424
ENSG00000055208	1661.08	1448.51	1635.22	1284.27	1383.13	1440.48	1581.6	1369.29	0.207623	0.00431048	0.0636097	TAB2	6	149218641	149411613	+	6010	protein_coding	TGF-beta activated kinase 1 (MAP3K7) binding protein 2 [Source:HGNC Symbol;Acc:HGNC:17075]	-	1605	1344	1545	1273	1535	1579	15.7298	13.7871	15.6433	12.1676	13.1458	13.6012
ENSG00000161547	4340.55	4308.89	4229.34	4649.82	4819.77	4600.59	4292.93	4690.06	-0.127713	0.00435869	0.0642547	SRSF2	17	76734115	76737374	-	3017	protein_coding	serine and arginine rich splicing factor 2 [Source:HGNC Symbol;Acc:HGNC:10783]	-	4194	3998	3996	4609	5349	5043	81.8798	81.6985	80.5981	87.7575	91.254	86.533
ENSG00000047365	721.355	672.523	740.875	525.614	656.873	571.995	711.584	584.828	0.281877	0.00438187	0.0645297	ARAP2	4	35948221	36244509	-	12428	protein_coding	ArfGAP with RhoGAP domain, ankyrin repeat and PH domain 2 [Source:HGNC Symbol;Acc:HGNC:16924]	-	697	624	700	521	729	627	3.30336	3.09549	3.42745	2.40818	3.01912	2.61177
ENSG00000123505	2574.94	2767.69	2847.08	3016.48	3122.17	2980.4	2729.9	3039.68	-0.155279	0.0044804	0.0659128	AMD1	6	110874770	110895713	+	7027	protein_coding	adenosylmethionine decarboxylase 1 [Source:HGNC Symbol;Acc:HGNC:457]	-	2488	2568	2690	2990	3465	3267	20.8547	22.5305	23.2947	24.443	25.3798	24.0684
ENSG00000149313	2394.86	2386.16	2449.12	2649.26	2617.58	2745.03	2410.05	2670.62	-0.148161	0.00449683	0.0660862	AASDHPPT	11	106075501	106098710	+	6183	protein_coding	aminoadipate-semialdehyde dehydrogenase-phosphopantetheinyl transferase [Source:HGNC Symbol;Acc:HGNC:14235]	-	2314	2214	2314	2626	2905	3009	22.0439	22.0762	22.774	24.3977	24.1825	25.1936
ENSG00000185896	5844.32	5935.23	6191.6	5680.87	5490.16	5199.96	5990.38	5457	0.134732	0.00454856	0.0667777	LAMP1	13	113297241	113323672	+	5739	protein_coding	lysosomal associated membrane protein 1 [Source:HGNC Symbol;Acc:HGNC:6499]	-	5647	5507	5850	5631	6093	5700	57.9569	59.1596	62.0289	56.364	54.6449	51.417
ENSG00000145390	1023.56	1005.55	964.196	848.448	836.184	893.116	997.769	859.249	0.215562	0.00455979	0.0668738	USP53	4	119212587	119295517	+	11950	protein_coding	ubiquitin specific peptidase 53 [Source:HGNC Symbol;Acc:HGNC:29255]	-	989	933	911	841	928	979	4.87475	4.81349	4.63901	4.04279	3.99701	4.24114
ENSG00000009335	4555.82	4589.11	4665.4	4090.91	4379.15	4126.21	4603.44	4198.76	0.132522	0.00456506	0.0668823	UBE3C	7	157138913	157269372	+	9220	protein_coding	ubiquitin protein ligase E3C [Source:HGNC Symbol;Acc:HGNC:16803]	-	4402	4258	4408	4055	4860	4523	28.1218	28.4722	29.0928	25.2646	27.1306	25.3959
ENSG00000088986	3358.39	3193.41	3484.23	3826.59	3613.25	3667.34	3345.34	3702.39	-0.145992	0.00459528	0.0672367	DYNLL1	12	120469850	120498493	+	2957	protein_coding	dynein light chain LC8-type 1 [Source:HGNC Symbol;Acc:HGNC:15476]	-	3245	2963	3292	3793	4010	4020	64.6379	61.777	67.7459	73.6859	69.7988	70.3789
ENSG00000180914	74.5159	71.1322	63.5036	131.151	111.731	89.4028	69.7172	110.762	-0.665586	0.00459867	0.0672367	OXTR	3	8750408	8769628	-	4514	protein_coding	oxytocin receptor [Source:HGNC Symbol;Acc:HGNC:8529]	-	72	66	60	130	124	98	0.939496	0.901424	0.808843	1.65438	1.41389	1.12391
ENSG00000283265	47.6074	43.1104	46.5693	19.1683	28.8339	18.2455	45.7624	22.0826	1.04828	0.00461167	0.0673577	AL356234.3	6	137693068	137700415	+	1160	lincRNA	novel transcript	-	46	40	44	19	32	20	2.33574	2.12593	2.30818	0.94091	1.41986	0.892565
ENSG00000154237	929.378	944.119	855.182	769.757	756.891	802.801	909.56	776.483	0.228118	0.00462726	0.0675164	LRRK1	15	100919215	101078254	+	17600	protein_coding	leucine rich repeat kinase 1 [Source:HGNC Symbol;Acc:HGNC:18608]	-	898	876	808	763	840	880	3.0053	3.06858	2.79366	2.49037	2.45653	2.58844
ENSG00000171848	3136.91	3293.64	2973.03	3397.83	3552.88	3476.67	3134.53	3475.79	-0.149337	0.00464199	0.0676622	RRM2	2	10120698	10131419	+	5323	protein_coding	ribonucleotide reductase regulatory subunit M2 [Source:HGNC Symbol;Acc:HGNC:10452]	-	3031	3056	2809	3368	3943	3811	33.5392	35.3951	32.1122	36.347	38.1263	37.0638
ENSG00000255173	7.2446	3.23328	10.5839	1.00886	0	0	7.02061	0.336285	4.38344	0.00476643	1	AP003068.3	11	65117157	65117458	+	175	antisense	novel transcript	-	7	3	10	1	0	0	2.35605	1.05689	3.47725	0.328257	0	0
ENSG00000101019	1943.62	1813.87	1918.87	2112.54	2092.26	2142.93	1892.12	2115.91	-0.161127	0.00481073	0.07005	UQCC1	20	35302566	35412141	-	6782	protein_coding	ubiquinol-cytochrome c reductase complex assembly factor 1 [Source:HGNC Symbol;Acc:HGNC:15891]	-	1878	1683	1813	2094	2322	2349	16.3103	15.2994	16.2673	17.7366	17.6222	17.9305
ENSG00000120539	644.769	648.812	597.992	495.348	553.251	522.733	630.525	523.777	0.266776	0.00482562	0.0701952	MASTL	10	27154824	27186924	+	3631	protein_coding	microtubule associated serine/threonine kinase like [Source:HGNC Symbol;Acc:HGNC:19042]	-	623	602	565	491	614	573	10.1061	10.2216	9.46884	7.76798	8.70356	8.16952
ENSG00000005810	1934.31	1886.08	1604.52	1464.86	1643.53	1570.02	1808.3	1559.47	0.213152	0.00483142	0.0702081	MYCBP2	13	77044655	77327050	-	15945	protein_coding	MYC binding protein 2, E3 ubiquitin protein ligase [Source:HGNC Symbol;Acc:HGNC:23386]	-	1869	1750	1516	1452	1824	1721	6.90413	6.76644	5.78561	5.23112	5.88783	5.58759
ENSG00000173457	4115.97	4586.95	4898.25	4384.49	3752.92	3766.78	4533.72	3968.06	0.192571	0.00487223	0.0707292	PPP1R14B	11	64244480	64246941	-	1655	protein_coding	protein phosphatase 1 regulatory inhibitor subunit 14B [Source:HGNC Symbol;Acc:HGNC:9057]	-	3977	4256	4628	4346	4165	4129	141.541	158.544	170.165	150.85	129.53	129.156
ENSG00000204388	2389.68	2180.31	2431.13	2170.05	2088.66	1919.42	2333.71	2059.38	0.180932	0.0049673	0.0720359	HSPA1B	6	31827735	31830255	+	2521	protein_coding	heat shock protein family A (Hsp70) member 1B [Source:HGNC Symbol;Acc:HGNC:5233]	-	2309	2023	2297	2151	2318	2104	53.948	49.4732	55.445	49.014	47.3255	43.2057
ENSG00000214226	124.193	106.698	131.241	83.7351	81.0954	74.8064	120.711	79.879	0.596822	0.00497655	0.0720969	C17orf67	17	56791913	56838773	-	2410	protein_coding	chromosome 17 open reading frame 67 [Source:HGNC Symbol;Acc:HGNC:27900]	-	120	99	124	83	90	82	2.93284	2.53259	3.13097	1.9784	1.92212	1.76143
ENSG00000204362	62.0966	65.7434	57.1532	102.903	84.6997	107.648	61.6644	98.4171	-0.67389	0.00498502	0.0721463	AL590644.1	1	17189783	17197617	+	4676	lincRNA	novel transcript	-	60	61	54	102	94	118	0.755789	0.80427	0.702738	1.25308	1.03468	1.3064
ENSG00000197019	354.985	362.128	395.839	327.878	239.682	291.927	370.984	286.496	0.374801	0.00500859	0.072414	SERTAD1	19	40421592	40426025	-	2114	protein_coding	SERTA domain containing 1 [Source:HGNC Symbol;Acc:HGNC:17932]	-	343	336	374	325	266	320	9.55681	9.79898	10.7657	8.83143	6.47637	7.83633
ENSG00000055813	23.8037	36.6439	37.0438	21.186	8.10954	8.21046	32.4971	12.502	1.39107	0.00501565	0.0724426	CCDC85A	2	56184123	56386173	+	3982	protein_coding	coiled-coil domain containing 85A [Source:HGNC Symbol;Acc:HGNC:29400]	-	23	34	35	21	9	9	0.340213	0.52641	0.534861	0.30295	0.116331	0.117006
ENSG00000170113	725.495	654.201	679.489	582.11	613.622	508.136	686.395	567.956	0.27367	0.00503301	0.0726198	NIPA1	15	22773063	22829791	+	8700	protein_coding	NIPA magnesium transporter 1 [Source:HGNC Symbol;Acc:HGNC:17043]	-	701	607	642	577	681	557	4.74594	4.30146	4.49045	3.80986	4.02886	3.31439
ENSG00000134419	3213.5	3337.83	3069.34	3617.76	3598.84	3422.85	3206.89	3546.48	-0.145145	0.005079	0.0731776	RPS15A	16	18781295	18790383	-	6679	protein_coding	ribosomal protein S15a [Source:HGNC Symbol;Acc:HGNC:10389]	-	3105	3097	2900	3586	3994	3752	27.3826	28.5875	26.4217	30.8426	30.7788	29.0817
ENSG00000072786	2474.55	2382.93	2705.25	2333.48	2164.35	2219.56	2520.91	2239.13	0.171402	0.00508192	0.0731776	STK10	5	172042073	172188386	-	9083	protein_coding	serine/threonine kinase 10 [Source:HGNC Symbol;Acc:HGNC:11388]	-	2391	2211	2556	2313	2402	2433	15.5051	15.0074	17.124	14.6285	13.6113	13.8669
ENSG00000273760	2186.83	2218.03	2069.16	1731.2	2003.96	1961.39	2158.01	1898.85	0.18382	0.00513663	0.0738622	AC245041.1	10	47970043	47973496	-	826	lincRNA	novel transcript	-	2113	2058	1955	1716	2224	2150	150.676	153.607	144.026	119.341	138.583	134.749
ENSG00000135451	573.358	601.391	539.781	643.65	716.343	689.679	571.51	683.224	-0.258428	0.00513982	0.0738622	TROAP	12	49323236	49331731	+	3954	protein_coding	trophinin associated protein [Source:HGNC Symbol;Acc:HGNC:12327]	-	554	558	510	638	795	756	8.25272	8.7005	7.84889	9.26908	10.3487	9.89813
ENSG00000197969	1294.71	1307.32	1135.66	1006.84	1116.41	1090.17	1245.9	1071.14	0.217397	0.00516868	0.0741918	VPS13A	9	77177353	77421541	+	20196	protein_coding	vacuolar protein sorting 13 homolog A [Source:HGNC Symbol;Acc:HGNC:1908]	-	1251	1213	1073	998	1239	1195	3.64851	3.7029	3.23302	2.83869	3.15763	3.06317
ENSG00000156471	1618.65	1834.35	1686.02	1840.15	2078.75	1939.49	1713.01	1952.8	-0.189707	0.00517315	0.0741918	PTDSS1	8	96261715	96336995	+	6295	protein_coding	phosphatidylserine synthase 1 [Source:HGNC Symbol;Acc:HGNC:9587]	-	1564	1702	1593	1824	2307	2126	14.6341	16.669	15.3991	16.6449	18.8628	17.4838
ENSG00000250508	15.5241	7.54433	5.29197	0	1.80212	0.912273	9.45348	0.904798	3.35052	0.0051968	1	AP000808.1	11	68870664	68874542	+	3252	lincRNA	uncharacterized LOC105369364 [Source:NCBI gene;Acc:105369364]	-	15	7	5	0	2	1	0.271684	0.132707	0.0935608	0	0.0316544	0.0159191
ENSG00000164048	104.529	88.3764	101.606	142.249	142.368	143.227	98.1705	142.614	-0.538204	0.00520543	0.0745798	ZNF589	3	48241100	48299253	+	5521	protein_coding	zinc finger protein 589 [Source:HGNC Symbol;Acc:HGNC:16747]	zf-C2H2	101	82	96	141	158	157	1.07753	0.915678	1.0581	1.46708	1.47297	1.47214
ENSG00000265972	5312.36	4964.17	5698.39	4933.31	4472.86	4901.65	5324.97	4769.27	0.159226	0.00521474	0.0746383	TXNIP	1	145992435	145996600	-	3625	protein_coding	thioredoxin interacting protein [Source:HGNC Symbol;Acc:HGNC:16952]	-	5133	4606	5384	4890	4964	5373	83.404	78.3362	90.3798	77.4914	70.482	76.7321
ENSG00000136643	633.385	634.801	560.949	514.517	488.375	514.522	609.712	505.805	0.269847	0.00524015	0.0749268	RPS6KC1	1	213051233	213274773	+	6190	protein_coding	ribosomal protein S6 kinase C1 [Source:HGNC Symbol;Acc:HGNC:10439]	-	612	589	530	510	542	564	5.82351	5.8664	5.21026	4.73295	4.50675	4.7169
ENSG00000256087	469.864	445.115	426.533	527.632	526.219	576.557	447.171	543.469	-0.281498	0.00531737	0.0759548	ZNF432	19	52031379	52095738	-	5985	protein_coding	zinc finger protein 432 [Source:HGNC Symbol;Acc:HGNC:20810]	zf-C2H2	454	413	403	523	584	632	4.46802	4.25434	4.09747	5.01984	5.02231	5.46665
ENSG00000115271	313.588	254.352	261.423	191.683	189.223	238.103	276.454	206.336	0.421745	0.0053284	0.0760362	GCA	2	162318840	162371595	+	3664	protein_coding	grancalcin [Source:HGNC Symbol;Acc:HGNC:15990]	-	303	236	247	190	210	261	4.87092	3.97103	4.10219	2.97887	2.94998	3.68768
ENSG00000161091	4520.63	4368.17	5181.89	4528.75	3917.81	3891.76	4690.23	4112.77	0.189919	0.00538837	0.0768152	MFSD12	19	3538261	3574290	-	5277	protein_coding	major facilitator superfamily domain containing 12 [Source:HGNC Symbol;Acc:HGNC:28299]	-	4368	4053	4896	4489	4348	4266	48.755	47.3518	56.4584	48.8669	42.4089	41.8506
ENSG00000100311	504.017	528.103	578.941	488.286	391.06	423.295	537.02	434.214	0.308069	0.00547425	0.0779617	PDGFB	22	39223359	39244751	-	3761	protein_coding	platelet derived growth factor subunit B [Source:HGNC Symbol;Acc:HGNC:8800]	-	487	490	547	484	434	464	7.62693	8.03229	8.85031	7.39256	5.93938	6.38679
ENSG00000117020	1669.36	1648.97	1545.25	1370.03	1496.66	1418.59	1621.2	1428.42	0.182188	0.00552339	0.078583	AKT3	1	243488233	243851079	-	9475	protein_coding	AKT serine/threonine kinase 3 [Source:HGNC Symbol;Acc:HGNC:393]	-	1613	1530	1460	1358	1661	1555	10.0272	9.9554	9.37666	8.23329	9.02288	8.49609
ENSG00000136950	1337.15	1505.63	1469.05	1715.06	1620.11	1579.15	1437.28	1638.1	-0.188521	0.00556684	0.0791224	ARPC5L	9	124862130	124877733	+	3610	protein_coding	actin related protein 2/3 complex subunit 5 like [Source:HGNC Symbol;Acc:HGNC:23366]	-	1292	1397	1388	1700	1798	1731	21.0804	23.8581	23.3968	27.0517	25.6352	24.8232
ENSG00000156500	150.067	130.409	155.584	114.001	92.8092	93.0519	145.353	99.954	0.542948	0.00562552	0.0798768	FAM122C	X	134796395	134854835	+	7959	protein_coding	family with sequence similarity 122C [Source:HGNC Symbol;Acc:HGNC:25202]	-	145	121	147	113	103	102	1.07308	0.937289	1.12391	0.815591	0.666091	0.663452
ENSG00000139620	590.952	567.98	591.642	665.845	703.728	702.451	583.525	690.675	-0.243571	0.00564092	0.0800158	KANSL2	12	48653401	48682238	-	3386	protein_coding	KAT8 regulatory NSL complex subunit 2 [Source:HGNC Symbol;Acc:HGNC:26024]	-	571	527	559	660	781	770	9.93283	9.59556	10.0461	11.1972	11.8719	11.7726
ENSG00000215012	467.794	458.048	446.642	545.791	572.173	536.417	457.495	551.46	-0.269615	0.00569005	0.0806326	RTL10	22	19846138	19854896	-	6803	protein_coding	retrotransposon Gag like 10 [Source:HGNC Symbol;Acc:HGNC:26112]	-	452	425	422	541	635	588	3.91347	3.85155	3.77473	4.56825	4.80428	4.4745
ENSG00000272941	81.7605	59.2769	65.6204	35.31	32.4382	48.3505	68.8859	38.6995	0.831553	0.00572732	0.0810802	AC083862.2	7	135168403	135169547	+	1145	antisense	novel transcript, antisense to C7orf49	-	79	55	62	35	36	53	4.06392	2.96145	3.29504	1.75596	1.61827	2.39628
ENSG00000163660	3339.76	3129.82	2704.2	2709.79	2702.28	2659.28	3057.92	2690.45	0.184825	0.00573624	0.081126	CCNL1	3	157146508	157160760	-	8729	protein_coding	cyclin L1 [Source:HGNC Symbol;Acc:HGNC:20569]	-	3227	2904	2555	2686	2999	2915	21.775	20.5106	17.8115	17.6764	17.6834	17.2879
ENSG00000177888	604.406	543.192	542.956	482.233	439.718	474.382	563.518	465.444	0.276716	0.00574841	0.0812121	ZBTB41	1	197153680	197200542	-	8562	protein_coding	zinc finger and BTB domain containing 41 [Source:HGNC Symbol;Acc:HGNC:24819]	ZBTB	584	504	513	478	488	520	4.01755	3.62913	3.646	3.20705	2.93359	3.1441
ENSG00000136997	3867.58	4046.99	4267.44	4519.68	4480.07	4388.04	4060.67	4462.59	-0.136161	0.00575371	0.0812121	MYC	8	127735434	127741434	+	3001	protein_coding	MYC proto-oncogene, bHLH transcription factor [Source:HGNC Symbol;Acc:HGNC:7553]	bHLH	3737	3755	4032	4480	4972	4810	73.3468	77.142	81.7578	85.756	85.2746	82.975
ENSG00000157191	1123.95	1079.92	1234.09	1045.17	967.739	950.589	1145.98	987.834	0.214952	0.00577942	0.0814944	NECAP2	1	16440672	16460078	+	5559	protein_coding	NECAP endocytosis associated 2 [Source:HGNC Symbol;Acc:HGNC:25528]	-	1086	1002	1166	1036	1074	1042	11.5069	11.1127	12.7637	10.7057	9.94403	9.70374
ENSG00000247092	89.0051	76.521	95.2554	138.213	118.039	131.367	86.9272	129.207	-0.570321	0.00582852	0.0821056	SNHG10	14	95532297	95534872	-	1945	antisense	small nucleolar RNA host gene 10 [Source:HGNC Symbol;Acc:HGNC:27510]	-	86	71	90	137	131	144	2.60437	2.25053	2.81577	4.04626	3.46662	3.83275
ENSG00000166670	56.9218	21.5552	43.3941	23.2037	16.2191	12.7718	40.6237	17.3982	1.23078	0.00592589	0.083395	MMP10	11	102770503	102780628	-	1758	protein_coding	matrix metallopeptidase 10 [Source:HGNC Symbol;Acc:HGNC:7156]	-	55	20	41	23	18	14	1.84276	0.701387	1.41919	0.751557	0.526997	0.412266
ENSG00000107815	864.177	834.187	900.693	938.236	1076.77	1012.62	866.352	1009.21	-0.220916	0.0059432	0.0835562	TWNK	10	100987367	100994401	+	4133	protein_coding	twinkle mtDNA helicase [Source:HGNC Symbol;Acc:HGNC:1160]	-	835	774	851	930	1195	1110	11.8999	11.5458	12.5296	12.9262	14.8819	13.9035
ENSG00000006118	1946.73	1979.85	2173.94	1918.84	1672.37	1771.64	2033.5	1787.62	0.186527	0.00595824	0.0836851	TMEM132A	11	60924463	60937159	+	7271	protein_coding	transmembrane protein 132A [Source:HGNC Symbol;Acc:HGNC:31092]	-	1881	1837	2054	1902	1856	1942	15.2377	15.5762	17.1902	15.0269	13.1383	13.8268
ENSG00000065183	2680.5	2833.43	2763.47	2885.33	3142	3156.47	2759.13	3061.26	-0.150436	0.00602726	0.0845713	WDR3	1	117929720	117966542	+	10275	protein_coding	WD repeat domain 3 [Source:HGNC Symbol;Acc:HGNC:12755]	-	2590	2629	2611	2860	3487	3460	14.8471	15.7745	15.4632	15.9896	17.4673	17.4326
ENSG00000154153	30.0133	38.7994	48.6861	22.1948	14.417	17.3332	39.1663	17.9817	1.1274	0.00605083	0.0848186	RETREG1	5	16473038	16617058	-	4568	protein_coding	reticulophagy regulator 1 [Source:HGNC Symbol;Acc:HGNC:25964]	-	29	36	46	22	16	19	0.373935	0.485873	0.612782	0.276662	0.18028	0.215326
ENSG00000146574	734.809	969.985	1109.2	749.58	729.859	788.204	937.997	755.881	0.311075	0.00606544	0.0849399	CCZ1B	7	6794134	6826770	-	7316	protein_coding	CCZ1 homolog B, vacuolar protein trafficking and biogenesis associated [Source:HGNC Symbol;Acc:HGNC:21717]	-	710	900	1048	743	810	864	5.71621	7.5843	8.7169	5.83402	5.69857	6.11376
ENSG00000106211	1304.03	1347.2	1427.77	1679.75	1459.72	1533.53	1359.67	1557.66	-0.195494	0.00607427	0.0849803	HSPB1	7	76302544	76304295	+	1634	protein_coding	heat shock protein family B (small) member 1 [Source:HGNC Symbol;Acc:HGNC:5246]	-	1260	1250	1349	1665	1620	1681	45.4195	47.1634	50.2382	58.5349	51.0291	53.2579
ENSG00000120694	7985.62	7944.18	7932.66	6974.22	7455.37	7549.97	7954.15	7326.52	0.118348	0.00609398	0.0851725	HSPH1	13	31134974	31162388	-	8390	protein_coding	heat shock protein family H (Hsp110) member 1 [Source:HGNC Symbol;Acc:HGNC:16969]	-	7716	7371	7495	6913	8274	8276	54.1694	54.1641	54.3606	47.3323	50.7584	51.0654
ENSG00000145777	37.2579	47.4215	46.5693	22.1948	12.6148	27.3682	43.7496	20.726	1.07941	0.00616908	0.0861378	TSLP	5	111070062	111078024	+	4282	protein_coding	thymic stromal lymphopoietin [Source:HGNC Symbol;Acc:HGNC:30743]	-	36	44	44	22	14	30	0.495199	0.633509	0.625289	0.29514	0.168281	0.362696
ENSG00000253729	12579.7	12845.8	11672	11001.6	11685	11371.5	12365.8	11352.7	0.123223	0.00623327	0.086949	PRKDC	8	47773108	47960183	-	15417	protein_coding	protein kinase, DNA-activated, catalytic subunit [Source:HGNC Symbol;Acc:HGNC:9413]	-	12155	11919	11028	10905	12968	12465	46.4386	47.6636	43.5283	40.633	43.294	41.8563
ENSG00000139329	1656.94	1527.19	1765.4	1504.2	1323.66	1481.53	1649.84	1436.46	0.200389	0.00629768	0.0877616	LUM	12	91102629	91111831	-	3008	protein_coding	lumican [Source:HGNC Symbol;Acc:HGNC:6724]	-	1601	1417	1668	1491	1469	1624	31.35	29.0428	33.7437	28.4743	25.1361	27.9496
ENSG00000152402	26.9085	24.7885	20.1095	7.06199	9.0106	10.035	23.9355	8.70253	1.45566	0.00634099	0.0882789	GUCY1A2	11	106674012	107018524	-	16361	protein_coding	guanylate cyclase 1 soluble subunit alpha 2 [Source:HGNC Symbol;Acc:HGNC:4684]	-	26	23	19	7	10	11	0.0936025	0.0866692	0.0706673	0.0245777	0.031459	0.0348057
ENSG00000100439	456.41	489.303	442.408	553.862	555.954	559.224	462.707	556.347	-0.266146	0.00642683	0.0893347	ABHD4	14	22598237	22613215	+	4070	protein_coding	abhydrolase domain containing 4 [Source:HGNC Symbol;Acc:HGNC:20154]	-	441	454	418	549	617	613	6.38217	6.87714	6.24966	7.74873	7.80271	7.79712
ENSG00000162775	504.017	564.747	508.029	400.516	448.728	444.277	525.598	431.174	0.284388	0.00643213	0.0893347	RBM15	1	110338506	110346681	+	4670	protein_coding	RNA binding motif protein 15 [Source:HGNC Symbol;Acc:HGNC:14959]	-	487	524	480	397	498	487	6.14237	6.91769	6.25459	4.88345	5.48867	5.39859
ENSG00000105974	22392	22526.3	22969.3	20759.2	21697.5	21010.6	22629.2	21155.8	0.097077	0.00643613	0.0893347	CAV1	7	116524785	116561184	+	4082	protein_coding	caveolin 1 [Source:HGNC Symbol;Acc:HGNC:1527]	-	21636	20901	21702	20577	24080	23031	312.196	315.675	323.52	289.575	303.625	292.084
ENSG00000235531	303.238	339.495	350.328	263.311	255	263.647	331.02	260.653	0.344665	0.00644186	0.0893347	MSC-AS1	8	71828167	72118393	+	6284	antisense	MSC antisense RNA 1 [Source:HGNC Symbol;Acc:HGNC:48724]	-	293	315	331	261	283	289	2.74635	3.09045	3.20528	2.38593	2.31795	2.38084
ENSG00000177971	457.445	577.68	529.197	600.269	696.52	613.96	521.44	636.916	-0.289775	0.0064535	0.0894092	IMP3	15	75639085	75648706	-	2565	protein_coding	IMP3, U3 small nucleolar ribonucleoprotein [Source:HGNC Symbol;Acc:HGNC:14497]	-	442	536	500	595	773	673	10.1498	12.8832	11.862	13.3255	15.5113	13.583
ENSG00000157551	766.892	746.888	740.875	655.756	618.127	649.539	751.552	641.141	0.229682	0.00652874	0.0902516	KCNJ15	21	38155549	38307357	+	10342	protein_coding	potassium voltage-gated channel subfamily J member 15 [Source:HGNC Symbol;Acc:HGNC:6261]	-	741	693	700	650	686	712	4.22024	4.13119	4.11877	3.61045	3.41408	3.56405
ENSG00000144426	209.058	239.263	229.671	180.585	163.993	164.209	225.998	169.596	0.41491	0.00653274	0.0902516	NBEAL1	2	203014879	203226378	+	16376	protein_coding	neurobeachin like 1 [Source:HGNC Symbol;Acc:HGNC:20681]	-	202	222	217	179	182	180	0.726553	0.83578	0.806355	0.627911	0.572029	0.569027
ENSG00000166938	368.44	373.983	376.788	431.79	493.781	447.926	373.07	457.833	-0.296236	0.00653328	0.0902516	DIS3L	15	66293217	66333898	+	5436	protein_coding	DIS3 like exosome 3'-5' exoribonuclease [Source:HGNC Symbol;Acc:HGNC:28698]	-	356	347	356	428	548	491	3.8574	3.93547	3.98515	4.5229	5.18867	4.67595
ENSG00000240065	976.986	933.341	1027.7	883.758	733.463	874.87	979.342	830.697	0.238341	0.00655659	0.0904618	PSMB9	6	32844136	32859585	+	3072	protein_coding	proteasome subunit beta 9 [Source:HGNC Symbol;Acc:HGNC:9546]	-	944	866	971	876	814	959	18.0998	17.3797	19.2341	16.3808	13.6382	16.1609
ENSG00000092969	2372.09	2285.93	2421.6	2564.51	2697.78	2574.44	2359.87	2612.24	-0.146699	0.00656117	0.0904618	TGFB2	1	218346235	218444619	+	5151	protein_coding	transforming growth factor beta 2 [Source:HGNC Symbol;Acc:HGNC:11768]	-	2292	2121	2288	2542	2994	2822	26.2088	25.3861	27.0296	28.3489	29.9168	28.3618
ENSG00000063438	561.974	544.269	500.62	459.03	432.509	437.891	535.621	443.143	0.274086	0.00657218	0.090526	AHRR	5	304176	438291	+	7678	protein_coding	aryl-hydrocarbon receptor repressor [Source:HGNC Symbol;Acc:HGNC:346]	-	543	505	473	455	480	480	4.16558	4.05499	3.74876	3.40421	3.21772	3.23639
ENSG00000120256	270.12	248.963	272.007	189.665	222.562	191.577	263.697	201.268	0.388908	0.00658744	0.0906488	LRP11	6	149818798	149864026	-	5652	protein_coding	LDL receptor related protein 11 [Source:HGNC Symbol;Acc:HGNC:16936]	-	261	231	257	188	247	210	2.71996	2.51974	2.76698	1.91077	2.24931	1.92347
ENSG00000104549	1112.56	1218.95	1221.39	968.502	1095.69	1010.8	1184.3	1025	0.207549	0.0066473	0.0913844	SQLE	8	124998497	125022283	+	4305	protein_coding	squalene epoxidase [Source:HGNC Symbol;Acc:HGNC:11279]	-	1075	1131	1154	960	1216	1108	14.7082	16.1971	16.312	12.81	14.5384	13.324
ENSG00000130635	4828.01	4908.12	4996.68	5847.33	5180.2	5230.98	4910.94	5419.5	-0.141812	0.00666801	0.0915808	COL5A1	9	134641774	134844843	+	11189	protein_coding	collagen type V alpha 1 chain [Source:HGNC Symbol;Acc:HGNC:2209]	-	4665	4554	4721	5796	5749	5734	24.5575	25.0928	25.6754	29.757	26.4457	26.5298
ENSG00000178033	63.1315	59.2769	59.27	37.3277	38.7456	24.6314	60.5595	33.5682	0.853086	0.00671068	0.0920782	CALHM5	6	116511646	116524792	+	9784	protein_coding	calcium homeostasis modulator family member 5 [Source:HGNC Symbol;Acc:HGNC:21568]	-	61	55	56	37	43	27	0.367229	0.346572	0.348294	0.217239	0.226207	0.142862
ENSG00000203896	26.9085	40.9549	19.0511	66.5845	43.2509	60.21	28.9715	56.6818	-0.96781	0.00675949	0.0926589	LIME1	20	63736283	63739103	+	2550	protein_coding	Lck interacting transmembrane adaptor 1 [Source:HGNC Symbol;Acc:HGNC:26016]	-	26	38	18	66	48	66	0.600561	0.918735	0.429543	1.48681	0.968848	1.3399
ENSG00000144355	136.612	126.098	116.423	165.452	185.618	174.244	126.378	175.105	-0.47096	0.00683464	0.0935992	DLX1	2	172084740	172089677	+	3656	protein_coding	distal-less homeobox 1 [Source:HGNC Symbol;Acc:HGNC:2914]	Homeobox	132	117	110	164	206	191	2.12663	1.973	1.83088	2.57686	2.90012	2.70455
ENSG00000133316	1417.87	1354.75	1508.21	1666.63	1630.02	1551.78	1426.94	1616.14	-0.179263	0.00690374	0.0944548	WDR74	11	62832342	62841809	-	4247	protein_coding	WD repeat domain 74 [Source:HGNC Symbol;Acc:HGNC:25529]	-	1370	1257	1425	1652	1809	1701	19.0004	18.2473	20.4177	22.345	21.9236	20.7343
ENSG00000204291	7.2446	7.54433	9.52554	32.2834	16.2191	21.8946	8.10482	23.4657	-1.52959	0.00692356	0.0946353	COL15A1	9	98943179	99070792	+	6653	protein_coding	collagen type XV alpha 1 chain [Source:HGNC Symbol;Acc:HGNC:2192]	-	7	7	9	32	18	24	0.0619733	0.0648675	0.0823189	0.276303	0.139255	0.18675
ENSG00000185033	1387.86	1286.85	1493.39	1325.64	1144.35	1112.97	1389.37	1194.32	0.219272	0.00694708	0.0948657	SEMA4B	15	90160604	90229679	+	7006	protein_coding	semaphorin 4B [Source:HGNC Symbol;Acc:HGNC:10730]	-	1341	1194	1411	1314	1270	1220	11.2741	10.5071	12.2555	10.774	9.33014	9.01483
ENSG00000172716	271.155	247.885	283.649	213.877	192.827	210.735	267.563	205.813	0.379483	0.00696227	0.0948657	SLFN11	17	35350305	35373701	-	5982	protein_coding	schlafen family member 11 [Source:HGNC Symbol;Acc:HGNC:26633]	-	262	230	268	212	214	231	2.57976	2.37044	2.72623	2.03583	1.84129	1.9991
ENSG00000091129	1555.52	1422.64	1428.83	1251.99	1342.58	1286.31	1469	1293.63	0.183217	0.00696622	0.0948657	NRCAM	7	108147623	108456717	-	8193	protein_coding	neuronal cell adhesion molecule [Source:HGNC Symbol;Acc:HGNC:7994]	-	1503	1320	1350	1241	1490	1410	10.8054	9.93294	10.0269	8.70125	9.36048	8.90931
ENSG00000136379	425.361	458.048	510.146	552.853	537.032	604.837	464.518	564.907	-0.282661	0.00696701	0.0948657	ABHD17C	15	80679684	80755621	+	3627	protein_coding	abhydrolase domain containing 17C [Source:HGNC Symbol;Acc:HGNC:26925]	-	411	425	482	548	596	663	6.67449	7.22417	8.08675	8.67932	8.45772	9.46311
ENSG00000214530	872.457	865.442	1002.3	842.395	750.583	726.17	913.399	773.049	0.241637	0.00697695	0.0949105	STARD10	11	72754729	72793681	-	3710	protein_coding	StAR related lipid transfer domain containing 10 [Source:HGNC Symbol;Acc:HGNC:10666]	-	843	803	947	835	833	796	13.3837	13.3441	15.5328	12.929	11.5565	11.1073
ENSG00000174437	9774	10027.5	9798.61	9023.21	9427.8	9060.7	9866.7	9170.57	0.105444	0.00699232	0.095029	ATP2A2	12	110280756	110351093	+	13745	protein_coding	ATPase sarcoplasmic/endoplasmic reticulum Ca2+ transporting 2 [Source:HGNC Symbol;Acc:HGNC:812]	-	9444	9304	9258	8944	10463	9932	40.4702	41.7322	40.9871	37.38	39.1802	37.4076
ENSG00000061273	1269.87	1221.1	1160	1433.58	1367.81	1347.43	1216.99	1382.94	-0.183923	0.00709294	0.0963048	HDAC7	12	47782722	47833132	-	9928	protein_coding	histone deacetylase 7 [Source:HGNC Symbol;Acc:HGNC:14067]	-	1227	1133	1096	1421	1518	1477	7.27959	7.03582	6.71774	8.22214	7.86982	7.7017
ENSG00000137955	3457.74	3299.03	3070.4	3594.55	3524.05	3777.72	3275.72	3632.11	-0.148957	0.00715555	0.0970624	RABGGTB	1	75786197	75795079	+	5913	protein_coding	Rab geranylgeranyltransferase subunit beta [Source:HGNC Symbol;Acc:HGNC:9796]	-	3341	3061	2901	3563	3911	4141	33.2807	31.9155	29.8548	34.6147	34.0435	36.2548
ENSG00000106628	1715.93	1789.08	1933.68	1992.49	2106.68	2010.65	1812.9	2036.61	-0.168171	0.0071828	0.0972523	POLD2	7	44114681	44124358	-	3695	protein_coding	DNA polymerase delta 2, accessory subunit [Source:HGNC Symbol;Acc:HGNC:9176]	-	1658	1660	1827	1975	2338	2204	26.4298	27.6975	30.0884	30.7047	32.5675	30.8791
ENSG00000166788	593.022	599.235	610.693	723.35	728.958	671.433	600.983	707.914	-0.236062	0.00718318	0.0972523	SAAL1	11	18069935	18106091	-	3070	protein_coding	serum amyloid A like 1 [Source:HGNC Symbol;Acc:HGNC:25158]	-	573	556	577	717	809	736	10.9936	11.1656	11.437	13.4163	13.5633	12.411
ENSG00000163110	6081.32	6066.72	6135.51	5447.82	5876.72	5489.15	6094.52	5604.56	0.12072	0.0071914	0.0972714	PDLIM5	4	94451857	94668227	+	11090	protein_coding	PDZ and LIM domain 5 [Source:HGNC Symbol;Acc:HGNC:17468]	-	5876	5629	5797	5400	6522	6017	31.2086	31.2929	31.8087	27.9714	30.2694	28.0877
ENSG00000234072	157.311	161.664	125.949	206.815	198.233	200.7	148.308	201.916	-0.444882	0.00721075	0.0974407	AC074117.1	2	27356246	27367622	+	3412	antisense	uncharacterized LOC105374363 [Source:NCBI gene;Acc:105374363]	-	152	150	119	205	220	220	2.62397	2.71037	2.12233	3.45142	3.3187	3.33796
ENSG00000076248	1094.97	1158.59	1169.52	1290.33	1347.09	1255.29	1141.03	1297.57	-0.185729	0.00729032	0.0983272	UNG	12	109097574	109110992	+	2567	protein_coding	uracil DNA glycosylase [Source:HGNC Symbol;Acc:HGNC:12572]	-	1058	1075	1105	1279	1495	1376	24.2764	25.8184	26.1945	28.6218	29.9757	27.7498
ENSG00000104267	175.94	178.908	183.102	144.266	127.951	119.508	179.317	130.575	0.459311	0.00729689	0.0983272	CA2	8	85463852	85481493	+	2123	protein_coding	carbonic anhydrase 2 [Source:HGNC Symbol;Acc:HGNC:1373]	-	170	166	173	143	142	131	4.71653	4.82064	4.95873	3.86936	3.44265	3.1944
ENSG00000114529	460.549	464.515	448.759	378.321	357.721	391.365	457.941	375.802	0.285354	0.00729703	0.0983272	C3orf52	3	112086335	112131004	+	6021	protein_coding	chromosome 3 open reading frame 52 [Source:HGNC Symbol;Acc:HGNC:26255]	-	445	431	424	375	397	429	4.35327	4.41322	4.28521	3.57779	3.39372	3.68856
ENSG00000044115	8440.99	8348.34	8705.29	7811.57	7806.79	8051.73	8498.2	7890.03	0.107092	0.00732565	0.0986198	CTNNA1	5	138610967	138935034	+	8830	protein_coding	catenin alpha 1 [Source:HGNC Symbol;Acc:HGNC:2509]	-	8156	7746	8225	7743	8664	8826	54.4052	54.0833	56.6826	50.3734	50.5025	51.7453
ENSG00000187678	1399.24	1387.08	1365.33	1274.19	1249.77	1116.62	1383.88	1213.53	0.190023	0.00735184	0.0988792	SPRY4	5	142310427	142326455	-	6565	protein_coding	sprouty RTK signaling antagonist 4 [Source:HGNC Symbol;Acc:HGNC:15533]	-	1352	1287	1290	1263	1387	1224	12.1301	12.0862	11.9572	11.0515	10.8742	9.65194
ENSG00000189060	4010.4	4182.79	4249.45	5160.3	4278.24	4520.31	4147.55	4652.95	-0.165494	0.00739608	0.0993805	H1F0	22	37805093	37807436	+	2344	protein_coding	H1 histone family member 0 [Source:HGNC Symbol;Acc:HGNC:4714]	-	3875	3881	4015	5115	4748	4955	97.3729	102.078	104.232	125.355	104.258	109.434
ENSG00000101115	87.9701	73.2877	64.562	51.4517	36.0424	46.5259	75.2733	44.6733	0.756202	0.00742461	0.0996699	SALL4	20	51782331	51802520	-	5772	protein_coding	spalt like transcription factor 4 [Source:HGNC Symbol;Acc:HGNC:15924]	zf-C2H2	85	68	61	51	40	51	0.867394	0.726322	0.643099	0.507571	0.356688	0.457417
ENSG00000117877	1083.58	1132.73	1263.72	1374.06	1298.43	1320.06	1160.01	1330.85	-0.198003	0.00744338	0.099828	CD3EAP	19	45406209	45410766	+	3661	protein_coding	CD3e molecule associated protein [Source:HGNC Symbol;Acc:HGNC:24219]	-	1047	1051	1194	1362	1441	1447	16.845	17.699	19.8463	21.3713	20.259	20.4615
ENSG00000153885	322.902	354.583	318.576	404.551	421.696	402.313	332.021	409.52	-0.303153	0.00745154	0.0998437	KCTD15	19	33795933	33815763	+	6388	protein_coding	potassium channel tetramerization domain containing 15 [Source:HGNC Symbol;Acc:HGNC:23297]	-	312	329	301	401	468	441	2.87683	3.17525	2.86732	3.60605	3.77082	3.57389
ENSG00000106355	860.037	844.965	971.605	1082.5	1021.8	1003.5	892.202	1035.94	-0.215014	0.00750179	0.100423	LSM5	7	32485332	32495283	-	4701	protein_coding	LSM5 homolog, U6 small nuclear RNA and mRNA degradation associated [Source:HGNC Symbol;Acc:HGNC:17162]	-	831	784	918	1073	1134	1100	10.412	10.2819	11.883	13.1118	12.4159	12.1135
ENSG00000129347	958.357	996.929	941.97	1173.3	1044.33	1114.8	965.752	1110.81	-0.20132	0.00761596	0.101855	KRI1	19	10553078	10566037	-	4267	protein_coding	KRI1 homolog [Source:HGNC Symbol;Acc:HGNC:25769]	-	926	925	890	1163	1159	1222	12.7824	13.3649	12.6923	15.657	13.9803	14.8257
ENSG00000121879	1004.93	999.084	957.846	818.182	915.477	824.695	987.287	852.785	0.210718	0.00763099	0.101961	PIK3CA	3	179148114	179240093	+	9494	protein_coding	phosphatidylinositol-4,5-bisphosphate 3-kinase catalytic subunit alpha [Source:HGNC Symbol;Acc:HGNC:8975]	-	971	927	905	811	1016	904	6.02412	6.01973	5.80061	4.90709	5.50807	4.92932
ENSG00000142875	499.877	505.47	505.912	605.314	591.997	595.715	503.753	597.675	-0.2465	0.0077266	0.103142	PRKACB	1	84078062	84238498	+	6730	protein_coding	protein kinase cAMP-activated catalytic subunit beta [Source:HGNC Symbol;Acc:HGNC:9381]	-	483	469	478	600	657	653	4.22723	4.2964	4.32203	5.1214	5.02464	5.02303
ENSG00000267712	8.27954	3.23328	2.11679	0	0	0	4.5432	0	4.71831	0.00774454	1	LINC01539	18	56083356	56137536	-	3458	lincRNA	long intergenic non-protein coding RNA 1539 [Source:HGNC Symbol;Acc:HGNC:51307]	-	8	3	2	0	0	0	0.136266	0.0534864	0.0351949	0	0	0
ENSG00000047936	64.1664	53.888	50.8029	16.1417	27.0318	42.8769	56.2858	28.6835	0.966252	0.00777041	0.103541	ROS1	6	117288300	117425855	-	7856	protein_coding	ROS proto-oncogene 1, receptor tyrosine kinase [Source:HGNC Symbol;Acc:HGNC:10261]	-	62	50	48	16	30	47	0.464851	0.392388	0.371804	0.116996	0.196551	0.309717
ENSG00000087494	994.58	904.241	1047.81	1171.28	1178.59	1063.71	982.21	1137.86	-0.211799	0.00777101	0.103541	PTHLH	12	27958084	27972705	-	3377	protein_coding	parathyroid hormone like hormone [Source:HGNC Symbol;Acc:HGNC:9607]	-	961	839	990	1161	1308	1166	16.7616	15.3171	17.8393	19.7494	19.9357	17.8746
ENSG00000253320	33.1182	17.2442	28.5766	6.05314	12.6148	10.9473	26.313	9.87175	1.40732	0.00784946	0.104489	AZIN1-AS1	8	102864280	103001684	+	6686	antisense	AZIN1 antisense RNA 1 [Source:HGNC Symbol;Acc:HGNC:51558]	-	32	16	27	6	14	12	0.281908	0.147537	0.245738	0.0515511	0.107775	0.0929144
ENSG00000100902	198.709	213.397	169.343	148.302	135.159	143.227	193.816	142.229	0.44705	0.00788408	0.104852	PSMA6	14	35278633	35317493	+	6506	protein_coding	proteasome subunit alpha 6 [Source:HGNC Symbol;Acc:HGNC:9535]	-	192	198	160	147	150	157	1.73825	1.87628	1.49651	1.29794	1.18668	1.24926
ENSG00000128340	808.29	793.232	792.737	901.917	884.841	987.992	798.086	924.917	-0.212945	0.00789957	0.10496	RAC2	22	37225261	37244448	-	2532	protein_coding	Rac family small GTPase 2 [Source:HGNC Symbol;Acc:HGNC:9802]	-	781	736	749	894	982	1083	18.1682	17.9209	18.0008	20.2827	19.9619	22.1428
ENSG00000171960	393.278	406.316	329.16	491.313	498.286	416.909	376.251	468.836	-0.31704	0.00794045	0.105405	PPIH	1	42658425	42676758	+	1444	protein_coding	peptidylprolyl isomerase H [Source:HGNC Symbol;Acc:HGNC:14651]	-	380	377	311	487	553	457	15.5003	16.0961	13.1059	19.3738	19.7112	16.3839
ENSG00000095383	1134.3	1132.73	1073.21	1225.76	1265.99	1299.08	1113.41	1263.61	-0.182881	0.00796951	0.105692	TBC1D2	9	98198999	98255721	-	3681	protein_coding	TBC1 domain family member 2 [Source:HGNC Symbol;Acc:HGNC:18026]	-	1096	1051	1014	1215	1405	1424	17.5375	17.6029	16.7628	18.9611	19.6456	20.0268
ENSG00000003400	173.87	133.642	174.635	121.063	102.721	116.771	160.716	113.518	0.503378	0.00801789	0.106191	CASP10	2	201182881	201229406	+	7598	protein_coding	caspase 10 [Source:HGNC Symbol;Acc:HGNC:1500]	-	168	124	165	120	114	128	1.30237	1.00616	1.32148	0.907266	0.772254	0.872125
ENSG00000164011	112.809	105.621	110.073	140.231	163.092	157.823	109.501	153.715	-0.490328	0.008022	0.106191	ZNF691	1	42846573	42852477	+	2036	protein_coding	zinc finger protein 691 [Source:HGNC Symbol;Acc:HGNC:28028]	zf-C2H2	109	98	104	139	181	173	3.15335	2.96753	3.10835	3.92184	4.57568	4.39882
ENSG00000182749	323.937	302.851	304.817	413.631	375.742	367.646	310.535	385.673	-0.311452	0.00810127	0.107141	PAQR7	1	25861210	25871253	-	3297	protein_coding	progestin and adipoQ receptor family member 7 [Source:HGNC Symbol;Acc:HGNC:23146]	-	313	281	288	410	417	403	5.59177	5.25453	5.31555	7.14361	6.50986	6.32782
ENSG00000169627	482.283	31.2551	60.3284	13.1151	9.91167	38.3155	191.289	20.4474	3.22526	0.00812492	0.107354	BOLA2B	16	30192934	30194306	-	1365	protein_coding	bolA family member 2B [Source:HGNC Symbol;Acc:HGNC:32479]	-	466	29	57	13	11	42	20.1084	1.30982	2.54107	0.547096	0.414777	1.59289
ENSG00000163218	11.3844	6.46657	23.2847	1.00886	5.40636	1.82455	13.7119	2.74659	2.30217	0.00813827	1	PGLYRP4	1	153330120	153348840	-	2272	protein_coding	peptidoglycan recognition protein 4 [Source:HGNC Symbol;Acc:HGNC:30015]	-	11	6	22	1	6	2	0.285173	0.162813	0.589235	0.0252839	0.135924	0.0455711
ENSG00000167378	824.849	871.909	939.853	734.447	787.527	738.941	878.87	753.639	0.221266	0.00818124	0.107998	IRGQ	19	43584369	43596135	-	9869	protein_coding	immunity related GTPase Q [Source:HGNC Symbol;Acc:HGNC:24868]	-	797	809	888	728	874	810	4.75674	5.05385	5.47538	4.23751	4.5582	4.24893
ENSG00000079134	1068.06	1056.21	1019.23	1099.65	1318.25	1210.59	1047.83	1209.5	-0.207859	0.00818978	0.108011	THOC1	18	214520	268050	-	8102	protein_coding	THO complex 1 [Source:HGNC Symbol;Acc:HGNC:19070]	-	1032	980	963	1090	1463	1327	7.50259	7.45728	7.23283	7.72835	9.29409	8.47904
ENSG00000075223	4403.68	4576.17	4609.3	4026.34	4320.58	4101.58	4529.72	4149.5	0.126194	0.00822617	0.108391	SEMA3C	7	80742538	80922359	-	6268	protein_coding	semaphorin 3C [Source:HGNC Symbol;Acc:HGNC:10725]	-	4255	4246	4355	3991	4795	4496	39.9848	41.7636	42.2799	36.5768	39.3744	37.1335
ENSG00000265763	97.2846	89.4542	81.4963	117.027	139.664	133.192	89.4117	129.961	-0.540575	0.00826149	0.108756	ZNF488	10	47365496	47384273	-	3496	protein_coding	zinc finger protein 488 [Source:HGNC Symbol;Acc:HGNC:23535]	zf-C2H2	94	83	77	116	155	146	1.58373	1.4637	1.34027	1.90607	2.282	2.16197
ENSG00000268916	401.558	195.075	283.649	185.63	222.562	207.086	293.427	205.093	0.516803	0.00830247	0.109195	CSAG3	X	152753921	152760222	+	1083	protein_coding	CSAG family member 3 [Source:HGNC Symbol;Acc:HGNC:26237]	-	388	181	268	184	247	227	21.1022	10.3038	15.0585	9.75983	11.7388	10.8509
ENSG00000128590	762.753	768.444	834.014	701.155	673.092	650.451	788.403	674.899	0.224737	0.00834886	0.109639	DNAJB9	7	108569568	108574850	+	2837	protein_coding	DnaJ heat shock protein family (Hsp40) member B9 [Source:HGNC Symbol;Acc:HGNC:6968]	-	737	713	788	695	747	713	15.3014	15.4945	16.9021	14.0727	13.5524	13.0106
ENSG00000152689	102.459	68.9767	95.2554	61.5402	59.47	42.8769	88.8971	54.629	0.705141	0.00835679	0.109639	RASGRP3	2	33436324	33564750	+	11118	protein_coding	RAS guanyl releasing protein 3 [Source:HGNC Symbol;Acc:HGNC:14545]	-	99	64	90	61	66	47	0.524484	0.354895	0.492595	0.315178	0.305543	0.218846
ENSG00000110435	1051.5	1052.97	1128.25	964.466	918.181	943.291	1077.57	941.979	0.194339	0.00835934	0.109639	PDHX	11	34915829	35020591	+	3760	protein_coding	pyruvate dehydrogenase complex component X [Source:HGNC Symbol;Acc:HGNC:21350]	-	1016	977	1066	956	1019	1034	15.9158	16.0197	17.2522	14.6057	13.9489	14.2364
ENSG00000151694	1746.98	1655.44	1619.34	1513.28	1508.38	1459.64	1673.92	1493.77	0.164536	0.00840648	0.110085	ADAM17	2	9488486	9556732	-	10750	protein_coding	ADAM metallopeptidase domain 17 [Source:HGNC Symbol;Acc:HGNC:195]	-	1688	1536	1530	1500	1674	1600	9.24885	8.80906	8.66079	8.01559	8.01497	7.70512
ENSG00000261644	22.7687	17.2442	25.4014	6.05314	8.10954	9.12273	21.8048	7.76181	1.48579	0.00840872	0.110085	AC007728.2	16	50727417	50742815	-	3409	antisense	novel transcript, antisense to CYLD and NOD2	-	22	16	24	6	9	10	0.380119	0.289361	0.428409	0.101106	0.135885	0.151859
ENSG00000187079	7273.58	7252.25	7097.59	6579.76	6781.38	6738.05	7207.81	6699.73	0.105346	0.00841919	0.110121	TEAD1	11	12674591	12944483	+	10279	protein_coding	TEA domain transcription factor 1 [Source:HGNC Symbol;Acc:HGNC:11714]	TEA	7028	6729	6706	6522	7526	7386	40.2721	40.3596	39.6997	36.4487	37.685	37.1986
ENSG00000087495	77.6207	76.521	116.423	46.4074	54.0636	64.7714	90.1883	55.0808	0.709004	0.00844559	0.110365	PHACTR3	20	59577509	59847711	+	6095	protein_coding	phosphatase and actin regulator 3 [Source:HGNC Symbol;Acc:HGNC:15833]	-	75	71	110	46	60	71	0.724789	0.718177	1.09823	0.433548	0.506678	0.603049
ENSG00000060237	4559.96	4319.67	4185.95	3755.97	4130.46	3983.9	4355.19	3956.78	0.138151	0.00853362	0.111413	WNK1	12	752593	911452	+	14370	protein_coding	WNK lysine deficient protein kinase 1 [Source:HGNC Symbol;Acc:HGNC:14540]	-	4406	4008	3955	3723	4584	4367	18.0597	17.1956	16.748	14.8829	16.4188	15.7324
ENSG00000110080	655.119	722.1	821.313	649.703	575.778	610.311	732.844	611.931	0.260657	0.00857305	0.111826	ST3GAL4	11	126355640	126440344	+	4465	protein_coding	ST3 beta-galactoside alpha-2,3-sialyltransferase 4 [Source:HGNC Symbol;Acc:HGNC:10864]	-	633	670	776	644	639	669	8.35038	9.25124	10.5758	8.28547	7.36604	7.75662
ENSG00000134222	261.84	267.285	246.606	320.816	339.7	314.734	258.577	325.083	-0.330513	0.00860479	0.112137	PSRC1	1	109279556	109283186	-	2855	protein_coding	proline and serine rich coiled-coil 1 [Source:HGNC Symbol;Acc:HGNC:24472]	-	253	248	233	318	377	345	5.21961	5.3554	4.9662	6.39843	6.79657	6.25577
ENSG00000196204	420.187	396.616	452.992	511.49	491.078	531.855	423.265	511.474	-0.272898	0.00864615	0.112573	RNF216P1	7	4973988	5040675	+	5510	transcribed_unprocessed_pseudogene	ring finger protein 216 pseudogene 1 [Source:HGNC Symbol;Acc:HGNC:33610]	-	406	368	428	507	545	583	4.34009	4.11759	4.72679	5.28578	5.09096	5.47753
ENSG00000239713	244.246	169.208	232.847	144.266	148.675	176.069	215.434	156.337	0.46242	0.00870026	0.113175	APOBEC3G	22	39077005	39087743	+	5437	protein_coding	apolipoprotein B mRNA editing enzyme catalytic subunit 3G [Source:HGNC Symbol;Acc:HGNC:17357]	-	236	157	220	143	165	193	2.55668	1.78027	2.46228	1.51088	1.56199	1.83766
ENSG00000124541	957.322	1027.11	1055.22	1279.23	1086.68	1150.38	1013.22	1172.1	-0.209426	0.00872929	0.113449	RRP36	6	43021645	43034156	+	2212	protein_coding	ribosomal RNA processing 36 [Source:HGNC Symbol;Acc:HGNC:21374]	-	925	953	997	1268	1206	1261	24.6309	26.5616	27.4274	32.9296	28.0619	29.512
ENSG00000158773	599.232	591.691	573.649	510.481	481.166	496.277	588.191	495.975	0.246533	0.00874324	0.113527	USF1	1	161039251	161045977	-	2336	protein_coding	upstream transcription factor 1 [Source:HGNC Symbol;Acc:HGNC:12593]	bHLH	579	549	542	506	534	544	14.5992	14.4893	14.1189	12.4432	11.7658	12.0557
ENSG00000162377	891.086	1020.64	909.16	1064.34	1109.21	1072.83	940.295	1082.13	-0.203212	0.0087574	0.113607	COA7	1	52684451	52698366	-	4165	protein_coding	cytochrome c oxidase assembly factor 7 (putative) [Source:HGNC Symbol;Acc:HGNC:25716]	-	861	947	859	1055	1231	1176	12.1762	14.0179	12.5503	14.5509	15.2124	14.6171
ENSG00000007908	7.2446	8.62209	7.40875	2.01771	0	0	7.75848	0.672571	3.60338	0.00883934	1	SELE	1	169722641	169764705	-	4585	protein_coding	selectin E [Source:HGNC Symbol;Acc:HGNC:10718]	-	7	8	7	2	0	0	0.0899254	0.107572	0.0929037	0.0250578	0	0
ENSG00000179456	320.832	329.795	287.883	354.108	378.445	447.014	312.837	393.189	-0.330877	0.00886933	0.114906	ZBTB18	1	244048939	244057476	+	3906	protein_coding	zinc finger and BTB domain containing 18 [Source:HGNC Symbol;Acc:HGNC:13030]	ZBTB	310	306	272	351	420	490	4.6747	4.82988	4.23751	5.16211	5.53442	6.49429
ENSG00000251603	23.8037	10.7776	30.6934	11.0974	6.30742	3.64909	21.7582	7.01798	1.64543	0.00887961	0.114906	AC092611.2	4	151667224	151670502	+	304	antisense	novel transcript	-	23	10	29	11	7	4	4.45634	2.02802	5.80496	2.0786	1.18517	0.681168
ENSG00000136689	128.333	104.543	143.942	88.7793	73.887	92.1396	125.606	84.9353	0.565847	0.00888164	0.114906	IL1RN	2	113107214	113134016	+	3256	protein_coding	interleukin 1 receptor antagonist [Source:HGNC Symbol;Acc:HGNC:6000]	-	124	97	136	88	82	101	2.24316	1.83668	2.54173	1.55257	1.29624	1.60585
ENSG00000025708	382.929	368.594	429.708	368.232	222.562	306.524	393.744	299.106	0.399018	0.00889577	0.114984	TYMP	22	50525752	50530056	-	3320	protein_coding	thymidine phosphorylase [Source:HGNC Symbol;Acc:HGNC:3148]	-	370	342	406	365	247	336	6.56429	6.35089	7.44153	6.3155	3.82925	5.23925
ENSG00000069493	62.0966	59.2769	63.5036	34.3011	36.9435	36.4909	61.6257	35.9118	0.778292	0.00891099	0.115077	CLEC2D	12	9664969	9699555	+	6957	protein_coding	C-type lectin domain family 2 member D [Source:HGNC Symbol;Acc:HGNC:14351]	-	60	55	60	34	41	40	0.507988	0.487402	0.524812	0.280743	0.303331	0.29765
ENSG00000252206	4.13977	5.3888	8.46715	0	0.90106	0	5.99857	0.300353	4.15505	0.00893487	1	RNU7-40P	12	56352387	56352450	-	64	snRNA	RNA, U7 small nuclear 40 pseudogene [Source:HGNC Symbol;Acc:HGNC:34136]	-	4	5	8	0	1	0	3.68132	4.81656	7.60649	0	0.80422	0
ENSG00000042286	630.28	633.723	665.73	548.818	552.35	538.241	643.244	546.47	0.235244	0.00902781	0.11648	AIFM2	10	70098223	70132934	-	5135	protein_coding	apoptosis inducing factor, mitochondria associated 2 [Source:HGNC Symbol;Acc:HGNC:21411]	-	609	588	629	544	613	590	6.98555	7.05966	7.45392	6.08571	6.14433	5.94812
ENSG00000006634	629.245	699.467	587.408	707.208	765.901	793.678	638.707	755.596	-0.243375	0.00904779	0.116632	DBF4	7	87876216	87909541	+	4583	protein_coding	DBF4 zinc finger [Source:HGNC Symbol;Acc:HGNC:17364]	-	608	649	555	701	850	870	7.81408	8.73055	7.36915	8.7866	9.54605	9.82737
ENSG00000173230	3705.09	3422.97	3257.74	3001.35	3227.6	3136.4	3461.93	3121.78	0.149051	0.00905751	0.116652	GOLGB1	3	121663199	121749767	-	11865	protein_coding	golgin B1 [Source:HGNC Symbol;Acc:HGNC:4429]	-	3580	3176	3078	2975	3582	3438	17.7721	16.5029	15.7861	14.4036	15.5386	15.0005
ENSG00000205220	251.491	231.719	313.284	201.771	197.332	207.086	265.498	202.063	0.394049	0.00910465	0.117154	PSMB10	16	67934502	67937087	-	1853	protein_coding	proteasome subunit beta 10 [Source:HGNC Symbol;Acc:HGNC:9538]	-	243	215	296	200	219	227	7.72422	7.15335	9.72055	6.20022	6.08308	6.34189
ENSG00000196754	2023.31	2182.47	2517.92	2952.92	2366.18	2498.72	2241.23	2605.94	-0.21707	0.00912638	0.117327	S100A2	1	153561108	153567890	-	1567	protein_coding	S100 calcium binding protein A2 [Source:HGNC Symbol;Acc:HGNC:10492]	-	1955	2025	2379	2927	2626	2739	73.4855	79.6715	92.3847	107.302	86.2542	90.488
ENSG00000085433	1042.19	992.618	933.503	880.731	795.636	888.554	989.436	854.974	0.211283	0.00918907	0.117928	WDR47	1	108970214	109042113	-	4423	protein_coding	WD repeat domain 47 [Source:HGNC Symbol;Acc:HGNC:29141]	-	1007	921	882	873	883	974	13.4102	12.8378	12.1346	11.3384	10.2754	11.4001
ENSG00000102158	2481.79	2509.03	2493.58	2213.43	2294.1	2298.93	2494.8	2268.82	0.136695	0.00918966	0.117928	MAGT1	X	77826364	77895593	-	4862	protein_coding	magnesium transporter 1 [Source:HGNC Symbol;Acc:HGNC:28880]	-	2398	2328	2356	2194	2546	2520	29.0508	29.5199	29.4873	25.9223	26.9524	26.832
ENSG00000121380	4.13977	5.3888	3.17518	0	0	0	4.23459	0	4.61444	0.00924537	1	BCL2L14	12	12049844	12211084	+	5112	protein_coding	BCL2 like 14 [Source:HGNC Symbol;Acc:HGNC:16657]	-	4	5	3	0	0	0	0.0460885	0.0603012	0.0357112	0	0	0
ENSG00000115541	1187.08	1160.75	1060.51	1360.95	1296.63	1233.39	1136.11	1296.99	-0.190526	0.00930805	0.11934	HSPE1	2	197499994	197503457	+	1977	protein_coding	heat shock protein family E (Hsp10) member 1 [Source:HGNC Symbol;Acc:HGNC:5269]	-	1147	1077	1002	1349	1439	1352	34.1728	33.5858	30.8415	39.1975	37.4635	35.4028
ENSG00000130303	351.88	303.929	348.211	283.489	232.474	275.507	334.674	263.823	0.34473	0.00931651	0.119342	BST2	19	17402939	17405648	-	1119	protein_coding	bone marrow stromal cell antigen 2 [Source:HGNC Symbol;Acc:HGNC:1119]	-	340	282	329	281	258	302	17.8967	15.5369	17.8912	14.4254	11.8671	13.9716
ENSG00000177542	1441.68	1488.39	1599.23	1451.74	1165.07	1306.38	1509.77	1307.73	0.208143	0.00934214	0.119563	SLC25A22	11	790475	798333	-	4647	protein_coding	solute carrier family 25 member 22 [Source:HGNC Symbol;Acc:HGNC:19954]	-	1393	1381	1511	1439	1293	1432	17.6564	18.3218	19.7864	17.7886	14.3212	15.9529
ENSG00000185164	1363.02	1498.09	1547.37	1128.91	1224.54	1430.44	1469.49	1261.3	0.219557	0.00939086	0.120078	NOMO2	16	18417325	18562211	-	6801	protein_coding	NODAL modulator 2 [Source:HGNC Symbol;Acc:HGNC:22652]	-	1317	1390	1462	1119	1359	1568	11.4061	12.6005	13.0812	9.4517	10.2849	11.9355
ENSG00000174010	304.273	340.572	304.817	239.099	250.495	262.735	316.554	250.776	0.335051	0.00939928	0.120079	KLHL15	X	23983720	24027186	-	6272	protein_coding	kelch like family member 15 [Source:HGNC Symbol;Acc:HGNC:29347]	-	294	316	288	237	278	288	2.76099	3.10619	2.79422	2.17068	2.28136	2.37714
ENSG00000251136	216.303	228.485	173.577	152.337	173.004	123.157	206.122	149.499	0.463263	0.00946697	0.120835	AF117829.1	8	89609409	89757727	-	7481	lincRNA	uncharacterized LOC101929709 [Source:NCBI gene;Acc:101929709]	-	209	212	164	151	192	135	1.64555	1.74712	1.33401	1.1595	1.32098	0.934205
ENSG00000174021	417.082	396.616	467.81	410.604	311.767	278.243	427.169	333.538	0.359383	0.00948448	0.12095	GNG5	1	84498325	84506565	-	1112	protein_coding	G protein subunit gamma 5 [Source:HGNC Symbol;Acc:HGNC:4408]	-	403	368	442	407	346	305	21.3464	20.4028	24.1876	21.0253	16.015	14.1992
ENSG00000204217	1094.97	1106.86	1102.85	902.926	917.28	1049.11	1101.56	956.44	0.203224	0.00956033	0.121809	BMPR2	2	202376936	202567751	+	11900	protein_coding	bone morphogenetic protein receptor type 2 [Source:HGNC Symbol;Acc:HGNC:1078]	-	1058	1027	1042	895	1018	1150	5.23676	5.32072	5.32838	4.32045	4.40307	5.00287
ENSG00000273802	112.809	84.0654	100.547	143.258	149.576	132.28	99.1405	141.704	-0.514301	0.00958771	0.122049	HIST1H2BG	6	26215159	26216692	-	1534	protein_coding	histone cluster 1 H2B family member g [Source:HGNC Symbol;Acc:HGNC:4746]	-	109	78	95	142	166	145	4.18528	3.13484	3.76854	5.3176	5.56977	4.8934
ENSG00000122591	1891.88	1877.46	1781.28	1665.62	1652.54	1674.02	1850.2	1664.06	0.153019	0.00960193	0.122099	FAM126A	7	22889371	23014130	-	14499	protein_coding	family with sequence similarity 126 member A [Source:HGNC Symbol;Acc:HGNC:24587]	-	1828	1742	1683	1651	1834	1835	7.42612	7.40725	7.06351	6.54126	6.51052	6.55188
ENSG00000268104	22.7687	17.2442	38.1022	7.06199	9.91167	12.7718	26.0384	9.91516	1.38766	0.00960879	0.122099	SLC6A14	X	116436622	116461458	+	4520	protein_coding	solute carrier family 6 member 14 [Source:HGNC Symbol;Acc:HGNC:11047]	-	22	16	36	7	11	14	0.286687	0.218237	0.484662	0.0889636	0.125259	0.160346
ENSG00000128271	5.17471	11.8554	20.1095	1.00886	2.70318	3.64909	12.3799	2.45371	2.31868	0.00963904	1	ADORA2A	22	24417879	24442360	+	4193	protein_coding	adenosine A2a receptor [Source:HGNC Symbol;Acc:HGNC:263]	-	5	11	19	1	3	4	0.0702375	0.161739	0.275742	0.0137002	0.0368257	0.0493859
ENSG00000116001	1218.13	1217.87	1015	1020.96	996.573	959.712	1150.33	992.416	0.213323	0.00967664	0.122852	TIA1	2	70209444	70248660	-	6607	protein_coding	TIA1 cytotoxic granule associated RNA binding protein [Source:HGNC Symbol;Acc:HGNC:11802]	-	1177	1130	959	1012	1106	1052	10.4929	10.5444	8.8326	8.79891	8.616	8.24289
ENSG00000183054	6.20966	15.0887	8.46715	13.1151	68.4806	12.7718	9.92182	31.4559	-1.67137	0.00972379	0.123341	RGPD6	2	110513812	110577185	-	13309	protein_coding	RANBP2-like and GRIP domain containing 6 [Source:HGNC Symbol;Acc:HGNC:32419]	-	6	14	8	13	76	14	0.026554	0.0648529	0.0365779	0.0561113	0.293916	0.0544566
ENSG00000143549	9170.63	9330.18	9361.49	8262.53	8788.94	8818.95	9287.43	8623.47	0.106802	0.00978003	0.123944	TPM3	1	154155304	154194648	-	8389	protein_coding	tropomyosin 3 [Source:HGNC Symbol;Acc:HGNC:12012]	-	8861	8657	8845	8190	9754	9667	62.2152	63.6215	64.1597	56.0824	59.8449	59.6554
ENSG00000188112	715.145	724.255	760.985	687.031	608.216	567.434	733.462	620.894	0.241612	0.00984181	0.124616	C6orf132	6	42101118	42142619	-	6852	protein_coding	chromosome 6 open reading frame 132 [Source:HGNC Symbol;Acc:HGNC:21288]	-	691	672	719	681	675	622	5.93997	6.04642	6.38537	5.70929	5.07039	4.69939
ENSG00000119335	11666.9	12458.9	12201.2	12710.6	13488	12926	12109	13041.5	-0.107162	0.00985953	0.12473	SET	9	128683424	128696400	+	4355	protein_coding	SET nuclear proto-oncogene [Source:HGNC Symbol;Acc:HGNC:10760]	-	11273	11560	11528	12599	14969	14169	152.467	163.65	161.079	166.188	176.913	168.43
ENSG00000181104	341.531	335.184	323.868	395.472	438.816	392.278	333.528	408.855	-0.294236	0.00986882	0.124737	F2R	5	76716043	76735781	+	4066	protein_coding	coagulation factor II thrombin receptor [Source:HGNC Symbol;Acc:HGNC:3537]	-	330	311	306	392	487	430	4.78047	4.71563	4.57961	5.53824	6.16476	5.47481
ENSG00000188211	368.44	328.717	366.204	263.311	316.272	266.384	354.454	281.989	0.329129	0.00996601	0.125854	NCR3LG1	11	17351726	17377341	+	6438	protein_coding	natural killer cell cytotoxicity receptor 3 ligand 1 [Source:HGNC Symbol;Acc:HGNC:42400]	-	356	305	346	261	351	292	3.25704	2.92076	3.27039	2.32885	2.80615	2.34801
ENSG00000157540	1664.19	1793.39	1780.22	1542.54	1608.39	1536.27	1745.93	1562.4	0.159901	0.010069	0.126965	DYRK1A	21	37365573	37526358	+	26602	protein_coding	dual specificity tyrosine phosphorylation regulated kinase 1A [Source:HGNC Symbol;Acc:HGNC:3091]	-	1608	1664	1682	1529	1785	1684	3.56037	3.85643	3.84757	3.30176	3.45365	3.27715
ENSG00000149231	2268.59	2224.5	1978.14	1903.71	2046.31	1755.21	2157.08	1901.74	0.181738	0.0100718	0.126965	CCDC82	11	96352769	96389956	-	17313	protein_coding	coiled-coil domain containing 82 [Source:HGNC Symbol;Acc:HGNC:26282]	-	2192	2064	1869	1887	2271	1924	7.45748	7.34994	6.56918	6.26112	6.75149	5.75308
ENSG00000197121	335.321	330.873	295.292	274.409	249.594	239.016	320.495	254.339	0.334786	0.0101155	0.127403	PGAP1	2	196833004	196927796	-	12761	protein_coding	post-GPI attachment to proteins 1 [Source:HGNC Symbol;Acc:HGNC:25712]	-	324	307	279	272	277	262	1.49549	1.4832	1.33044	1.22444	1.11725	1.06288
ENSG00000119333	1056.68	1193.08	1205.51	1394.24	1288.52	1268.06	1151.76	1316.94	-0.193076	0.010134	0.127523	WDR34	9	128633661	128656787	-	2604	protein_coding	WD repeat domain 34 [Source:HGNC Symbol;Acc:HGNC:28296]	-	1021	1107	1139	1382	1430	1390	23.0945	26.2092	26.6169	30.4874	28.2651	27.6339
ENSG00000145147	1399.24	1497.01	1433.06	1265.11	1314.65	1273.53	1443.11	1284.43	0.167686	0.010172	0.12789	SLIT2	4	20253260	20620561	+	9712	protein_coding	slit guidance ligand 2 [Source:HGNC Symbol;Acc:HGNC:11086]	-	1352	1389	1354	1254	1459	1396	8.19959	8.81739	8.48368	7.41723	7.73217	7.44123
ENSG00000198728	682.027	635.879	586.35	752.607	737.067	740.766	634.752	743.48	-0.227729	0.0103031	0.12942	LDB1	10	102107560	102120453	-	2790	protein_coding	LIM domain binding 1 [Source:HGNC Symbol;Acc:HGNC:6532]	-	659	590	554	746	818	812	13.9125	13.0375	12.0831	15.3599	15.0905	15.0668
ENSG00000172331	335.321	325.484	350.328	274.409	260.406	278.243	337.044	271.02	0.314878	0.0103119	0.12942	BPGM	7	134646808	134679813	+	2539	protein_coding	bisphosphoglycerate mutase [Source:HGNC Symbol;Acc:HGNC:1093]	-	324	302	331	272	289	305	7.51634	7.33316	7.93304	6.15402	5.85855	6.21878
ENSG00000276668	1.03494	0	0	12.1063	7.20848	0.912273	0.344981	6.74234	-4.14867	0.0104264	1	AC104237.3	11	7699562	7699988	-	427	sense_intronic	novel transcript, sense intronic to OVCH2	-	1	0	0	12	8	1	0.137942	0	0	1.61438	0.96431	0.121238
ENSG00000188290	525.751	576.602	578.941	528.641	350.513	464.347	560.431	447.833	0.325234	0.0105365	0.132123	HES4	1	998962	1000172	-	1118	protein_coding	hes family bHLH transcription factor 4 [Source:HGNC Symbol;Acc:HGNC:24149]	bHLH	508	535	547	524	389	509	26.7637	29.5025	29.7728	26.9242	17.9086	23.5692
ENSG00000148291	422.257	454.815	480.511	542.765	565.866	516.347	452.527	541.659	-0.259649	0.0106047	0.132861	SURF2	9	133356552	133361169	+	1008	protein_coding	surfeit 2 [Source:HGNC Symbol;Acc:HGNC:11475]	-	408	422	454	538	628	566	23.8409	25.8106	27.4075	30.6602	32.0667	29.0686
ENSG00000131016	7803.47	8093.98	8267.11	7338.42	7899.6	6688.79	8054.85	7308.94	0.140159	0.0106492	0.133301	AKAP12	6	151239999	151358557	+	8741	protein_coding	A-kinase anchoring protein 12 [Source:HGNC Symbol;Acc:HGNC:370]	-	7540	7510	7811	7274	8767	7332	50.8082	52.9695	54.3776	47.8041	51.6232	43.424
ENSG00000257923	2066.78	2142.59	2021.53	1914.81	1894.93	1817.25	2076.97	1875.66	0.14721	0.0106993	0.133702	CUX1	7	101815904	102283958	+	17789	protein_coding	cut like homeobox 1 [Source:HGNC Symbol;Acc:HGNC:2557]	CUT	1997	1988	1910	1898	2103	1992	6.61227	6.88988	6.53366	6.12911	6.08475	5.79703
ENSG00000100065	903.505	842.809	948.321	1070.4	990.265	1033.61	898.212	1031.42	-0.198903	0.0106999	0.133702	CARD10	22	37490362	37519542	-	5652	protein_coding	caspase recruitment domain family member 10 [Source:HGNC Symbol;Acc:HGNC:16422]	-	873	782	896	1061	1099	1133	9.09779	8.53004	9.64673	10.7837	10.0081	10.3776
ENSG00000198763	42822.8	39054.8	38953.1	44597.5	42745.4	42972.6	40276.9	43438.5	-0.108979	0.0107237	0.133882	MT-ND2	MT	4470	5511	+	1042	protein_coding	mitochondrially encoded NADH:ubiquinone oxidoreductase core subunit 2 [Source:HGNC Symbol;Acc:HGNC:7456]	-	41377	36237	36804	44206	47439	47105	2338.92	2144.03	2149.32	2437.06	2343.27	2340.28
ENSG00000186081	12565.2	12555.9	13480.8	12292.9	11704.8	11823.1	12867.3	11940.3	0.10797	0.0107473	0.13406	KRT5	12	52514575	52520687	-	4292	protein_coding	keratin 5 [Source:HGNC Symbol;Acc:HGNC:6442]	-	12141	11650	12737	12185	12990	12960	166.617	167.345	180.585	163.087	155.777	156.32
ENSG00000232445	152.137	158.431	159.817	179.576	224.364	222.595	156.795	208.845	-0.415507	0.0107752	0.134227	AC006329.1	7	101308346	101310985	+	705	antisense	novel transcript	-	147	147	151	178	249	244	12.2815	12.8551	13.0335	14.5039	18.1788	17.9171
ENSG00000101596	3977.28	3896.11	3644.05	3345.37	3647.49	3487.62	3839.15	3493.49	0.135841	0.0107796	0.134227	SMCHD1	18	2655738	2805017	+	12435	protein_coding	structural maintenance of chromosomes flexible hinge domain containing 1 [Source:HGNC Symbol;Acc:HGNC:29090]	-	3843	3615	3443	3316	4048	3823	18.2032	17.9229	16.8487	15.3187	16.7552	15.9157
ENSG00000088325	5152.98	5690.58	5081.35	5528.53	6203.8	5828.51	5308.3	5853.62	-0.141387	0.0108737	0.135281	TPX2	20	31739271	31801805	+	3605	protein_coding	TPX2, microtubule nucleation factor [Source:HGNC Symbol;Acc:HGNC:1249]	-	4979	5280	4801	5480	6885	6389	81.3506	90.2974	81.0403	87.3229	98.3	91.7478
ENSG00000176749	200.779	238.185	238.139	288.533	292.845	280.068	225.701	287.148	-0.347907	0.010907	0.135577	CDK5R1	17	32486619	32491256	+	4325	protein_coding	cyclin dependent kinase 5 regulatory subunit 1 [Source:HGNC Symbol;Acc:HGNC:1775]	-	194	221	225	286	325	307	2.64204	3.15031	3.16571	3.79868	3.86769	3.67469
ENSG00000180747	179.045	209.086	140.766	142.249	132.456	95.7887	176.299	123.498	0.514993	0.010933	0.135716	SMG1P3	16	21446683	21520444	-	7107	transcribed_unprocessed_pseudogene	SMG1 pseudogene 3 [Source:HGNC Symbol;Acc:HGNC:49860]	-	173	194	133	141	147	105	1.43378	1.68291	1.13878	1.13969	1.0646	0.764841
ENSG00000013810	1373.37	1449.59	1398.14	1615.18	1551.63	1549.95	1407.03	1572.25	-0.160007	0.0109372	0.135716	TACC3	4	1721490	1745176	+	6528	protein_coding	transforming acidic coiled-coil containing protein 3 [Source:HGNC Symbol;Acc:HGNC:11524]	-	1327	1345	1321	1601	1722	1699	11.9733	12.7025	12.3139	14.0885	13.5771	13.4735
ENSG00000001629	2180.62	2206.18	2046.93	1870.42	1975.12	1956.83	2144.58	1934.12	0.148656	0.0109562	0.135834	ANKIB1	7	92246234	92401384	+	7130	protein_coding	ankyrin repeat and IBR domain containing 1 [Source:HGNC Symbol;Acc:HGNC:22215]	-	2107	2047	1934	1854	2192	2145	17.406	17.7001	16.506	14.9373	15.8236	15.5742
ENSG00000160972	695.481	700.545	769.452	926.13	773.11	842.028	721.826	847.089	-0.229907	0.0109812	0.136025	PPP1R16A	8	144477969	144502121	+	5414	protein_coding	protein phosphatase 1 regulatory subunit 16A [Source:HGNC Symbol;Acc:HGNC:14941]	-	672	650	727	918	858	923	7.31097	7.40188	8.17129	9.74041	8.15687	8.82575
ENSG00000139174	49.6772	43.1104	46.5693	72.6376	79.2933	72.0696	46.4523	74.6669	-0.684622	0.011054	0.136808	PRICKLE1	12	42456757	42590355	-	8247	protein_coding	prickle planar cell polarity protein 1 [Source:HGNC Symbol;Acc:HGNC:17019]	-	48	40	44	72	88	79	0.342822	0.299027	0.324662	0.501521	0.549214	0.495906
ENSG00000132967	752.403	788.921	792.737	887.793	932.598	863.923	778.02	894.771	-0.201998	0.0110704	0.136893	HMGB1P5	3	22381819	22382929	+	1111	transcribed_processed_pseudogene	high mobility group box 1 pseudogene 5 [Source:HGNC Symbol;Acc:HGNC:4997]	-	727	732	749	880	1035	947	38.5429	40.6204	41.0244	45.501	47.9492	44.127
ENSG00000179044	34.1531	42.0327	29.635	25.2214	6.30742	14.5964	35.2736	15.3751	1.20954	0.0111185	0.137322	EXOC3L1	16	67184366	67190204	-	3077	protein_coding	exocyst complex component 3 like 1 [Source:HGNC Symbol;Acc:HGNC:27540]	-	33	39	28	25	7	16	0.631699	0.781419	0.553739	0.466729	0.117091	0.269191
ENSG00000152558	14266.7	14007.7	13809.9	12852.8	13297.9	13283.6	14028.1	13144.8	0.0937603	0.0111244	0.137322	TMEM123	11	102396332	102470384	-	4647	protein_coding	transmembrane protein 123 [Source:HGNC Symbol;Acc:HGNC:30138]	-	13785	12997	13048	12740	14758	14561	174.726	172.432	170.862	157.489	163.459	162.213
ENSG00000204839	797.941	833.109	859.416	961.44	901.06	1002.59	830.155	955.03	-0.202139	0.0111417	0.137418	MROH6	8	143566187	143572971	-	4408	protein_coding	maestro heat like repeat family member 6 [Source:HGNC Symbol;Acc:HGNC:27814]	-	771	773	812	953	1000	1099	10.3024	10.8115	11.2096	12.4195	11.6765	12.907
ENSG00000128283	785.521	901.008	1071.09	1132.95	1067.76	1060.97	919.208	1087.23	-0.242133	0.011192	0.137918	CDC42EP1	22	37560447	37569405	+	2573	protein_coding	CDC42 effector protein 1 [Source:HGNC Symbol;Acc:HGNC:17014]	-	759	836	1012	1123	1185	1163	17.375	20.0315	23.934	25.0722	23.7046	23.3996
ENSG00000000971	289.784	273.751	276.241	239.099	202.739	218.946	279.925	220.261	0.347428	0.0112199	0.138143	CFH	1	196651878	196747504	+	8145	protein_coding	complement factor H [Source:HGNC Symbol;Acc:HGNC:4883]	-	280	254	261	237	225	240	2.02484	1.9226	1.94995	1.67151	1.42183	1.52542
ENSG00000155850	2110.25	2171.69	2074.45	2303.22	2415.74	2286.16	2118.8	2335.04	-0.140422	0.0112306	0.138156	SLC26A2	5	149960737	149993455	+	8606	protein_coding	solute carrier family 26 member 2 [Source:HGNC Symbol;Acc:HGNC:10994]	-	2039	2015	1960	2283	2681	2506	13.9553	14.4351	13.8589	15.239	16.0343	15.0747
ENSG00000091986	895.225	867.598	841.423	935.21	1031.71	1017.18	868.082	994.703	-0.197045	0.0112916	0.138786	CCDC80	3	112596794	112649530	-	13071	protein_coding	coiled-coil domain containing 80 [Source:HGNC Symbol;Acc:HGNC:30649]	-	865	805	795	927	1145	1115	3.8979	3.79694	3.70112	4.07402	4.5087	4.41605
ENSG00000165458	2108.18	2062.83	2017.3	2265.89	2290.5	2250.58	2062.77	2268.99	-0.137435	0.0113337	0.139185	INPPL1	11	72223701	72239105	+	6519	protein_coding	inositol polyphosphate phosphatase like 1 [Source:HGNC Symbol;Acc:HGNC:6080]	-	2037	1914	1906	2246	2542	2467	18.4049	18.1012	17.7917	19.7916	20.0701	19.591
ENSG00000137504	2568.73	2516.57	2383.5	2600.83	2850.96	2799.77	2489.6	2750.52	-0.144174	0.011374	0.139546	CREBZF	11	85659708	85682908	-	5587	protein_coding	CREB/ATF bZIP transcription factor [Source:HGNC Symbol;Acc:HGNC:24905]	TF_bZIP	2482	2335	2252	2578	3164	3069	26.1666	25.7665	24.5281	26.5068	29.1483	28.4372
ENSG00000124549	86.9352	91.6097	69.854	42.372	57.6679	55.6487	82.7996	51.8962	0.67064	0.0113828	0.139546	BTN2A3P	6	26421391	26432383	+	4177	transcribed_unprocessed_pseudogene	butyrophilin subfamily 2 member A3, pseudogene [Source:HGNC Symbol;Acc:HGNC:13229]	-	84	85	66	42	64	61	1.18451	1.25459	0.96151	0.577614	0.788624	0.75602
ENSG00000152795	3482.58	3590.02	3503.28	3704.52	4036.75	3802.36	3525.3	3847.88	-0.126656	0.0114145	0.139727	HNRNPDL	4	82422564	82430408	-	5476	protein_coding	heterogeneous nuclear ribonucleoprotein D like [Source:HGNC Symbol;Acc:HGNC:5037]	-	3365	3331	3310	3672	4480	4168	36.1947	37.5023	36.7823	38.5205	42.1085	39.4033
ENSG00000148840	2459.02	2554.29	2470.29	2732.99	2750.04	2701.24	2494.54	2728.09	-0.129192	0.011417	0.139727	PPRC1	10	102132994	102150331	+	6095	protein_coding	peroxisome proliferator-activated receptor gamma, coactivator-related 1 [Source:HGNC Symbol;Acc:HGNC:30025]	-	2376	2370	2334	2709	3052	2961	22.9613	23.9729	23.3025	25.5322	25.773	25.1497
ENSG00000135378	735.844	667.134	747.226	597.243	649.665	585.68	716.735	610.862	0.23044	0.0114753	0.140319	PRRG4	11	32829943	32858123	+	5530	protein_coding	proline rich and Gla domain 4 [Source:HGNC Symbol;Acc:HGNC:30799]	-	711	619	706	592	721	642	7.57301	6.901	7.7688	6.14963	6.71065	6.01005
ENSG00000134905	1090.83	1037.88	1145.18	1210.63	1262.39	1231.57	1091.3	1234.86	-0.17843	0.0114928	0.140413	CARS2	13	110641412	110713603	-	10460	protein_coding	cysteinyl-tRNA synthetase 2, mitochondrial [Source:HGNC Symbol;Acc:HGNC:25695]	-	1054	963	1082	1200	1401	1350	5.93517	5.67599	6.29463	6.59026	6.89384	6.68144
ENSG00000259529	93.1448	85.1431	61.3868	47.4162	51.3604	50.175	79.8916	49.6506	0.68574	0.0115287	0.140676	AL136295.5	14	24151218	24167402	+	4798	protein_coding	novel transcript	-	90	79	58	47	57	55	1.10486	1.01511	0.735601	0.562717	0.611462	0.593431
ENSG00000183963	695.481	691.923	847.773	648.694	600.106	635.855	745.059	628.218	0.246473	0.0115341	0.140676	SMTN	22	31064105	31104757	+	10242	protein_coding	smoothelin [Source:HGNC Symbol;Acc:HGNC:11126]	-	672	642	801	643	666	697	3.86463	3.86453	4.75907	3.60644	3.34691	3.52303
ENSG00000198830	5966.44	6384.66	6301.67	6700.82	6729.12	6675.1	6217.59	6701.68	-0.108255	0.0115681	0.14091	HMGN2	1	26472450	26475972	+	2509	protein_coding	high mobility group nucleosomal binding domain 2 [Source:HGNC Symbol;Acc:HGNC:4986]	-	5765	5924	5954	6642	7468	7317	135.339	145.566	144.405	152.073	153.2	150.973
ENSG00000065308	3452.57	3543.68	3432.37	3671.23	3885.37	3780.46	3476.21	3779.02	-0.120783	0.011573	0.14091	TRAM2	6	52497402	52576915	-	6908	protein_coding	translocation associated membrane protein 2 [Source:HGNC Symbol;Acc:HGNC:16855]	-	3336	3288	3243	3639	4312	4144	28.4445	29.3445	28.5673	30.2609	32.1278	31.0553
ENSG00000170425	792.766	828.798	781.094	972.537	885.742	904.975	800.886	921.085	-0.201171	0.0115839	0.140923	ADORA2B	17	15944917	15975746	+	2551	protein_coding	adenosine A2b receptor [Source:HGNC Symbol;Acc:HGNC:264]	-	766	769	738	964	983	992	17.6865	18.585	17.6044	21.708	19.8334	20.1312
ENSG00000130766	1486.18	1463.6	1538.9	1440.65	1288.52	1234.31	1496.23	1321.16	0.180435	0.0116092	0.14111	SESN2	1	28259527	28282491	+	3453	protein_coding	sestrin 2 [Source:HGNC Symbol;Acc:HGNC:20746]	-	1436	1358	1454	1428	1430	1353	24.4952	24.2465	25.6237	23.7566	21.3154	20.2847
ENSG00000225855	89.0051	59.2769	47.6277	44.3897	27.9329	38.3155	65.3032	36.8793	0.828899	0.0116592	0.141573	RUSC1-AS1	1	155316863	155324176	-	3516	antisense	RUSC1 antisense RNA 1 [Source:HGNC Symbol;Acc:HGNC:26680]	-	86	55	45	44	31	42	1.4407	0.964407	0.778822	0.71888	0.453803	0.618398
ENSG00000168143	231.827	217.708	210.62	175.541	156.785	173.332	220.052	168.552	0.385626	0.0116671	0.141573	FAM83B	6	54846771	54942022	+	3167	protein_coding	family with sequence similarity 83 member B [Source:HGNC Symbol;Acc:HGNC:21357]	-	224	202	199	174	174	190	4.16604	3.93233	3.82366	3.15612	2.82785	3.1058
ENSG00000246250	19.6639	19.3997	13.7591	9.0797	1.80212	5.47364	17.6076	5.45182	1.70784	0.0116892	1	AC087521.2	11	43829709	43880726	-	3296	antisense	novel transcript	-	19	18	13	9	2	6	0.339539	0.336691	0.240011	0.156858	0.0312318	0.0942393
ENSG00000168395	662.363	678.989	673.138	750.589	774.011	804.625	671.497	776.408	-0.209913	0.0117271	0.14218	ING5	2	241687085	241729478	+	10259	protein_coding	inhibitor of growth family member 5 [Source:HGNC Symbol;Acc:HGNC:19421]	-	640	630	636	744	859	882	3.6745	3.78601	3.77248	4.16601	4.30966	4.45073
ENSG00000159842	2456.95	2568.3	2631.17	2384.94	2310.32	2265.17	2552.14	2320.14	0.13767	0.0117485	0.142318	ABR	17	1003518	1229738	-	12426	protein_coding	ABR, RhoGEF and GTPase activating protein [Source:HGNC Symbol;Acc:HGNC:81]	-	2374	2383	2486	2364	2564	2483	11.2531	11.8233	12.1743	10.9287	10.6204	10.3446
ENSG00000267595	6.20966	3.23328	9.52554	29.2568	17.1201	12.7718	6.32283	19.7163	-1.63406	0.0117515	1	AC060780.3	17	43168170	43168249	-	80	unprocessed_pseudogene	breast cancer 1, early onset (BRCA1) pseudogene	-	6	3	9	29	19	14	4.41759	2.31195	6.84584	20.8238	12.2241	9.05954
ENSG00000212694	75.5508	95.9207	76.2043	132.16	95.5124	140.49	82.5586	122.721	-0.57152	0.0118308	0.143193	LINC01089	12	121795267	121803906	-	4132	lincRNA	long intergenic non-protein coding RNA 1089 [Source:HGNC Symbol;Acc:HGNC:27886]	-	73	89	72	131	106	154	1.04061	1.32793	1.06034	1.82123	1.32038	1.92943
ENSG00000142910	8876.7	8894.76	9757.33	8871.88	8078.01	8280.71	9176.26	8410.2	0.125944	0.0118629	0.14346	TINAGL1	1	31576485	31587686	+	5281	protein_coding	tubulointerstitial nephritis antigen like 1 [Source:HGNC Symbol;Acc:HGNC:19168]	-	8577	8253	9219	8794	8965	9077	95.6628	96.3479	106.229	95.6584	87.3753	88.9804
ENSG00000204264	1383.72	1446.36	1570.66	1272.17	1211.93	1383.92	1466.91	1289.34	0.186005	0.0119146	0.14386	PSMB8	6	32840717	32844703	-	2997	protein_coding	proteasome subunit beta 8 [Source:HGNC Symbol;Acc:HGNC:9545]	-	1337	1342	1484	1261	1345	1517	26.2766	27.6066	30.1316	24.1702	23.0988	26.204
ENSG00000127184	3483.62	3585.71	3474.71	3844.75	3770.94	3811.48	3514.68	3809.06	-0.116009	0.0119161	0.14386	COX7C	5	86617904	86620962	+	1993	protein_coding	cytochrome c oxidase subunit 7C [Source:HGNC Symbol;Acc:HGNC:2292]	-	3366	3327	3283	3811	4185	4178	99.4788	102.918	100.239	109.846	108.079	108.525
ENSG00000182263	542.31	624.024	494.27	653.739	665.884	655.012	553.534	658.212	-0.250306	0.0119677	0.14436	FIGN	2	163593396	163736012	-	9942	protein_coding	fidgetin, microtubule severing factor [Source:HGNC Symbol;Acc:HGNC:13285]	-	524	579	467	648	739	718	3.10443	3.59047	2.85836	3.74416	3.82583	3.73868
ENSG00000120555	0	0	0	7.06199	0.90106	5.47364	0	4.4789	-4.52117	0.0119869	1	SEPT7P9	10	38383069	38402916	-	1204	transcribed_unprocessed_pseudogene	septin 7 pseudogene 9 [Source:HGNC Symbol;Acc:HGNC:30810]	-	0	0	0	7	1	6	0	0	0	0.333983	0.0427492	0.257984
ENSG00000273373	204.919	206.93	138.65	254.232	219.859	265.472	183.499	246.521	-0.42548	0.0120538	0.145277	AL355488.1	1	110370154	110373003	+	2850	antisense	novel transcript, antisense to SLC16A4	-	198	192	131	252	244	291	4.09208	4.15339	2.79705	5.07935	4.40656	5.28587
ENSG00000198003	13.4543	8.62209	15.8759	4.03542	2.70318	2.73682	12.6507	3.15848	2.01024	0.0120902	1	CCDC151	19	11420604	11435782	-	2681	protein_coding	coiled-coil domain containing 151 [Source:HGNC Symbol;Acc:HGNC:28303]	-	13	8	15	4	3	3	0.285608	0.183967	0.340462	0.0857069	0.0575943	0.0579285
ENSG00000256007	13.4543	5.3888	3.17518	1.00886	0.90106	0	7.33941	0.636639	3.54736	0.0121135	1	ARAP1-AS1	11	72685075	72693808	+	388	antisense	ARAP1 antisense RNA 1 [Source:HGNC Symbol;Acc:HGNC:39993]	-	13	5	3	1	1	0	1.97349	0.794484	0.470505	0.148054	0.132655	0
ENSG00000116977	1093.93	1028.18	1061.57	931.174	929.894	945.115	1061.23	935.395	0.182198	0.0121152	0.145893	LGALS8	1	236518000	236552981	+	9710	protein_coding	galectin 8 [Source:HGNC Symbol;Acc:HGNC:6569]	-	1057	954	1003	923	1032	1036	6.4118	6.05725	6.28574	5.46053	5.47035	5.52343
ENSG00000196843	165.591	169.208	153.467	140.231	83.7986	120.42	162.755	114.817	0.5067	0.0121611	0.146323	ARID5A	2	96536743	96552638	+	3565	protein_coding	AT-rich interaction domain 5A [Source:HGNC Symbol;Acc:HGNC:17361]	ARID	160	157	145	139	93	132	2.64353	2.71511	2.47504	2.23979	1.3427	1.91682
ENSG00000140750	1233.65	1244.81	1190.69	1132.95	1049.74	1067.36	1223.05	1083.35	0.17557	0.0121753	0.14637	ARHGAP17	16	24919385	25015666	-	9879	protein_coding	Rho GTPase activating protein 17 [Source:HGNC Symbol;Acc:HGNC:18239]	-	1192	1155	1125	1123	1165	1170	7.10701	7.20802	6.92969	6.53009	6.06971	6.13113
ENSG00000271614	87.9701	90.5319	93.1386	61.5402	53.1626	63.8591	90.5469	59.5206	0.606001	0.0122068	0.146595	ATP2B1-AS1	12	89708959	89712590	+	3632	lincRNA	ATP2B1 antisense RNA 1 [Source:HGNC Symbol;Acc:HGNC:27883]	-	85	84	88	61	59	70	1.37847	1.42587	1.47439	0.964799	0.836105	0.997746
ENSG00000107554	1813.22	1737.35	1757.99	1543.55	1651.64	1580.06	1769.52	1591.75	0.152462	0.0122145	0.146595	DNMBP	10	99875577	100009919	-	8461	protein_coding	dynamin binding protein [Source:HGNC Symbol;Acc:HGNC:30373]	-	1752	1612	1661	1530	1833	1732	12.1965	11.746	11.946	10.3878	11.1505	10.5973
ENSG00000167272	431.571	467.748	438.175	536.711	554.152	502.663	445.831	531.175	-0.252866	0.0122375	0.146672	POP5	12	120578764	120581398	-	2173	protein_coding	POP5 homolog, ribonuclease P/MRP subunit [Source:HGNC Symbol;Acc:HGNC:17689]	-	417	434	414	532	615	551	11.3032	12.3134	11.5935	14.0639	14.567	13.1268
ENSG00000250802	15.5241	18.3219	21.1679	26.2303	40.5477	46.5259	18.338	37.768	-1.04648	0.0122415	0.146672	ZBED3-AS1	5	77086688	77166909	+	17200	antisense	ZBED3 antisense RNA 1 [Source:HGNC Symbol;Acc:HGNC:44188]	-	15	17	20	26	45	51	0.0513673	0.0609351	0.0707581	0.0868356	0.13466	0.1535
ENSG00000008513	540.24	519.481	549.306	450.959	467.65	437.891	536.342	452.167	0.246302	0.0122582	0.146749	ST3GAL1	8	133454848	133571940	-	8852	protein_coding	ST3 beta-galactoside alpha-2,3-sialyltransferase 1 [Source:HGNC Symbol;Acc:HGNC:10862]	-	522	482	519	447	519	480	3.47339	3.35701	3.5678	2.90081	3.01773	2.80716
ENSG00000073712	1365.09	1390.31	1443.65	1225.76	1323.66	1166.8	1399.68	1238.74	0.175991	0.0123029	0.14716	FERMT2	14	52857268	52952435	-	8510	protein_coding	fermitin family member 2 [Source:HGNC Symbol;Acc:HGNC:15767]	-	1319	1290	1364	1215	1469	1279	9.12933	9.34559	9.75347	8.20162	8.88479	7.78053
ENSG00000135069	4602.39	4755.08	4668.57	4889.93	5289.22	5024.8	4675.35	5067.98	-0.116621	0.0123309	0.14727	PSAT1	9	78297143	78330093	+	2188	protein_coding	phosphoserine aminotransferase 1 [Source:HGNC Symbol;Acc:HGNC:19129]	-	4447	4412	4411	4847	5870	5508	119.714	124.318	122.677	127.256	138.085	130.321
ENSG00000161653	86.9352	71.1322	66.6788	103.912	95.5124	138.666	74.9154	112.697	-0.589057	0.0123327	0.14727	NAGS	17	44004546	44009063	+	2822	protein_coding	N-acetylglutamate synthase [Source:HGNC Symbol;Acc:HGNC:17996]	-	84	66	63	103	106	152	1.75326	1.44189	1.35849	2.09668	1.93332	2.7884
ENSG00000137275	1016.31	935.496	913.394	807.085	810.053	874.87	955.068	830.669	0.201234	0.0124043	0.148002	RIPK1	6	3063991	3115187	+	4231	protein_coding	receptor interacting serine/threonine kinase 1 [Source:HGNC Symbol;Acc:HGNC:10019]	-	982	868	863	800	899	959	13.6707	12.648	12.412	10.8617	10.9363	11.7339
ENSG00000213281	4892.17	4990.03	5021.02	4537.83	4675.6	4614.28	4967.74	4609.24	0.107901	0.0124225	0.148094	NRAS	1	114704469	114716894	-	4449	protein_coding	NRAS proto-oncogene, GTPase [Source:HGNC Symbol;Acc:HGNC:7989]	-	4727	4630	4744	4498	5189	5058	62.5817	64.1601	64.8869	58.0777	60.0311	58.8551
ENSG00000104213	69.3412	50.6548	48.6861	29.2568	15.318	43.7891	56.2273	29.4547	0.934187	0.0124625	0.148447	PDGFRL	8	17576433	17644071	+	2409	protein_coding	platelet derived growth factor receptor like [Source:HGNC Symbol;Acc:HGNC:8805]	-	67	47	46	29	17	48	1.63818	1.20284	1.16197	0.691535	0.363218	1.03151
ENSG00000177425	5592.83	5986.96	5206.24	6154.02	6137.12	6052.93	5595.34	6114.69	-0.128091	0.0124794	0.148525	PAWR	12	79574979	79691097	-	11668	protein_coding	pro-apoptotic WT1 regulator [Source:HGNC Symbol;Acc:HGNC:8614]	-	5404	5555	4919	6100	6811	6635	27.2799	29.3518	25.654	30.0321	30.0448	29.4383
ENSG00000166816	4.13977	18.3219	7.40875	0	1.80212	2.73682	9.95682	1.51298	2.68838	0.012518	1	LDHD	16	75111860	75116771	-	2359	protein_coding	lactate dehydrogenase D [Source:HGNC Symbol;Acc:HGNC:19708]	-	4	17	7	0	2	3	0.0998748	0.444291	0.18057	0	0.0436372	0.0658357
ENSG00000113916	374.649	389.072	343.978	331.914	272.12	289.191	369.233	297.742	0.312083	0.0125303	0.149007	BCL6	3	187721377	187745727	-	5938	protein_coding	B cell CLL/lymphoma 6 [Source:HGNC Symbol;Acc:HGNC:1001]	ZBTB	362	361	325	329	302	317	3.59081	3.74812	3.33056	3.18279	2.61771	2.76368
ENSG00000197818	1115.67	1065.91	1046.75	953.369	943.41	952.413	1076.11	949.731	0.180416	0.0125912	0.149605	SLC9A8	20	49812713	49892242	+	6946	protein_coding	solute carrier family 9 member A8 [Source:HGNC Symbol;Acc:HGNC:20728]	-	1078	989	989	945	1047	1044	9.1413	8.77826	8.66435	7.81537	7.7583	7.78097
ENSG00000178922	1141.54	1211.4	1132.48	1427.53	1252.47	1279.92	1161.81	1319.98	-0.183461	0.0126095	0.149699	HYI	1	43451003	43453989	-	2740	protein_coding	hydroxypyruvate isomerase (putative) [Source:HGNC Symbol;Acc:HGNC:26948]	-	1103	1124	1070	1415	1390	1403	23.7109	25.2908	23.7634	29.666	26.1107	26.5079
ENSG00000168564	275.295	272.674	267.774	307.701	343.304	362.173	271.914	337.726	-0.313804	0.0126416	0.149954	CDKN2AIP	4	183444591	183448198	+	3193	protein_coding	CDKN2A interacting protein [Source:HGNC Symbol;Acc:HGNC:24325]	-	266	253	253	305	381	397	4.90689	4.88504	4.82165	5.48724	6.14159	6.43665
ENSG00000134775	2088.51	2123.19	2119.96	1904.72	1952.6	1898.44	2110.56	1918.59	0.137439	0.0127271	0.150843	FHOD3	18	36297714	36780055	+	7965	protein_coding	formin homology 2 domain containing 3 [Source:HGNC Symbol;Acc:HGNC:26178]	-	2018	1970	2003	1888	2167	2081	14.9231	15.2485	15.3028	13.6166	14.0032	13.5255
ENSG00000196233	1324.73	1298.7	1353.69	1165.23	1205.62	1176.83	1325.7	1182.56	0.164679	0.0127491	0.15098	LCOR	10	96832282	96995959	+	26020	protein_coding	ligand dependent nuclear receptor corepressor [Source:HGNC Symbol;Acc:HGNC:29503]	HTH	1280	1205	1279	1155	1338	1290	2.89752	2.85513	2.99115	2.54992	2.64669	2.56655
ENSG00000219201	350.846	421.405	395.839	342.002	300.954	303.787	389.363	315.581	0.303845	0.0127788	0.151123	AC138392.1	1	77810861	77811781	-	921	processed_pseudogene	novel pseudogene	-	339	391	374	339	334	333	21.6802	26.1736	24.7108	21.1443	18.6656	18.7177
ENSG00000198160	1395.1	1333.19	1278.54	1186.41	1121.82	1238.87	1335.61	1182.37	0.176032	0.0127825	0.151123	MIER1	1	66924895	66988619	+	8273	protein_coding	MIER1 transcriptional regulator [Source:HGNC Symbol;Acc:HGNC:29657]	Others	1348	1237	1208	1176	1245	1358	9.59734	9.21835	8.88543	8.16577	7.74571	8.49777
ENSG00000168453	448.13	557.202	554.598	625.491	587.491	655.925	519.977	622.969	-0.261132	0.0128194	0.151434	HR	8	22114415	22133384	-	8784	protein_coding	HR, lysine demethylase and nuclear receptor corepressor [Source:HGNC Symbol;Acc:HGNC:5172]	-	433	517	524	620	652	719	2.90348	3.62865	3.63006	4.05464	3.82041	4.23745
ENSG00000175592	13599.1	14208.1	14770.9	13467.2	13178	13024.5	14192.7	13223.3	0.102102	0.0128573	0.151757	FOSL1	11	65892049	65900573	-	1887	protein_coding	FOS like 1, AP-1 transcription factor subunit [Source:HGNC Symbol;Acc:HGNC:13718]	TF_bZIP	13140	13183	13956	13349	14625	14277	410.154	430.714	450.053	406.377	398.913	391.681
ENSG00000179583	53.817	59.2769	57.1532	30.2657	37.8445	31.0173	56.749	33.0425	0.778146	0.0129074	0.152138	CIITA	16	10866222	10943021	+	20757	protein_coding	class II major histocompatibility complex transactivator [Source:HGNC Symbol;Acc:HGNC:7067]	-	52	55	54	30	42	34	0.147558	0.16336	0.158308	0.0830251	0.104145	0.0847974
ENSG00000130255	5909.52	6572.19	6753.61	7401.98	6794.9	6918.68	6411.77	7038.52	-0.134455	0.012911	0.152138	RPL36	19	5674947	5691876	+	2272	protein_coding	ribosomal protein L36 [Source:HGNC Symbol;Acc:HGNC:13631]	-	5710	6098	6381	7337	7541	7584	148.031	165.472	170.905	185.508	170.834	172.806
ENSG00000256069	12.4193	9.69985	12.7007	0	4.5053	2.73682	11.6066	2.41404	2.23815	0.0129131	1	A2MP1	12	9228533	9275817	-	4657	transcribed_unprocessed_pseudogene	alpha-2-macroglobulin pseudogene 1 [Source:HGNC Symbol;Acc:HGNC:8]	-	12	9	12	0	5	3	0.151775	0.119147	0.156801	0	0.055261	0.033349
ENSG00000172466	2596.67	2575.85	2492.52	2261.86	2386.01	2342.72	2555.01	2330.19	0.132591	0.0130119	0.153201	ZNF24	18	35332212	35345482	-	8257	protein_coding	zinc finger protein 24 [Source:HGNC Symbol;Acc:HGNC:13032]	zf-C2H2	2509	2390	2355	2242	2648	2568	17.8979	17.8452	17.3557	15.5979	16.5063	16.1006
ENSG00000172818	55.8869	67.8989	98.4306	36.3188	50.4594	45.6137	74.0721	44.1306	0.743762	0.0131091	0.154218	OVOL1	11	65787022	65797219	+	3849	protein_coding	ovo like transcriptional repressor 1 [Source:HGNC Symbol;Acc:HGNC:8525]	zf-C2H2	54	63	93	36	56	50	0.826361	1.00911	1.47031	0.537288	0.74885	0.672497
ENSG00000073737	2.06989	5.3888	3.17518	13.1151	12.6148	14.5964	3.54462	13.4421	-1.92815	0.0131263	1	DHRS9	2	169064789	169096167	+	3750	protein_coding	dehydrogenase/reductase 9 [Source:HGNC Symbol;Acc:HGNC:16888]	-	2	5	3	13	14	16	0.031414	0.0822026	0.0486816	0.199143	0.192155	0.22088
ENSG00000136874	523.681	486.07	531.314	434.817	438.816	422.383	513.688	432.005	0.250102	0.0131331	0.1543	STX17	9	99906633	99970341	+	4740	protein_coding	syntaxin 17 [Source:HGNC Symbol;Acc:HGNC:11432]	-	506	451	502	431	487	463	6.28776	5.86604	6.44466	5.22338	5.28817	5.05674
ENSG00000088367	472.969	460.204	450.876	577.066	537.032	526.382	461.349	546.826	-0.244412	0.0131376	0.1543	EPB41L1	20	36091504	36232799	+	9674	protein_coding	erythrocyte membrane protein band 4.1 like 1 [Source:HGNC Symbol;Acc:HGNC:3378]	-	457	427	426	572	596	577	2.78249	2.72125	2.67965	3.39659	3.17099	3.08772
ENSG00000122877	23.8037	49.577	32.8102	18.1594	18.0212	13.6841	35.397	16.6216	1.09039	0.0131886	0.154771	EGR2	10	62811996	62919900	-	3689	protein_coding	early growth response 2 [Source:HGNC Symbol;Acc:HGNC:3239]	zf-C2H2	23	46	31	18	20	15	0.367234	0.768769	0.511361	0.280296	0.279046	0.210499
ENSG00000276272	0	1.07776	0	3.02657	6.30742	8.21046	0.359254	5.84815	-3.95325	0.0132984	1	AC024884.2	12	56411944	56413190	-	1247	lincRNA	novel transcript	-	0	1	0	3	7	9	0	0.0494402	0	0.1382	0.288926	0.373632
ENSG00000106546	871.422	825.565	928.211	794.979	718.145	761.748	875.066	758.291	0.207402	0.0133201	0.156186	AHR	7	16916359	17346152	+	8081	protein_coding	aryl hydrocarbon receptor [Source:HGNC Symbol;Acc:HGNC:348]	bHLH	842	766	877	788	797	835	6.13721	5.844	6.60403	5.60162	5.07631	5.34921
ENSG00000167280	802.081	837.42	836.131	769.757	694.718	677.819	825.211	714.098	0.20954	0.0134032	0.157031	ENGASE	17	79074939	79088599	+	6173	protein_coding	endo-beta-N-acetylglucosaminidase [Source:HGNC Symbol;Acc:HGNC:24622]	-	775	777	790	763	771	743	7.39485	7.76017	7.78763	7.10037	6.42855	6.23104
ENSG00000077327	4.13977	4.31104	3.17518	0	0	0	3.87533	0	4.48697	0.0134106	1	SPAG6	10	22345445	22454224	+	3887	protein_coding	sperm associated antigen 6 [Source:HGNC Symbol;Acc:HGNC:11215]	-	4	4	3	0	0	0	0.0606135	0.0634442	0.0469657	0	0	0
ENSG00000269926	86.9352	38.7994	44.4525	22.1948	26.1308	40.14	56.729	29.4885	0.942284	0.0134471	0.157417	DDIT4-AS1	10	72274915	72275980	-	847	antisense	DDIT4 antisense RNA 1 [Source:HGNC Symbol;Acc:HGNC:52379]	-	84	36	42	22	29	44	5.84144	2.62039	3.01745	1.49208	1.76226	2.68929
ENSG00000115594	1168.45	992.618	1236.2	978.59	939.806	1018.1	1132.42	978.831	0.210577	0.0135125	0.158052	IL1R1	2	102064544	102179874	+	7083	protein_coding	interleukin 1 receptor type 1 [Source:HGNC Symbol;Acc:HGNC:5993]	-	1129	921	1168	970	1043	1116	9.38859	8.01658	10.0346	7.86696	7.57917	8.15671
ENSG00000168884	1051.5	1006.63	1124.01	947.316	916.378	934.168	1060.71	932.621	0.185975	0.0135471	0.158327	TNIP2	4	2741648	2756376	-	2686	protein_coding	TNFAIP3 interacting protein 2 [Source:HGNC Symbol;Acc:HGNC:19118]	-	1016	934	1062	939	1017	1024	22.2798	21.4382	24.0599	20.0822	19.4881	19.7361
ENSG00000089685	1038.05	1080.99	1082.74	1277.21	1171.38	1172.27	1067.26	1206.95	-0.176911	0.013565	0.158384	BIRC5	17	78214186	78225636	+	3815	protein_coding	baculoviral IAP repeat containing 5 [Source:HGNC Symbol;Acc:HGNC:593]	-	1003	1003	1023	1266	1300	1285	15.4857	16.2089	16.3176	19.063	17.5389	17.4372
ENSG00000146083	845.548	835.265	970.547	984.644	996.573	1071.92	883.787	1017.71	-0.20384	0.0135742	0.158384	RNF44	5	176526697	176538025	-	5660	protein_coding	ring finger protein 44 [Source:HGNC Symbol;Acc:HGNC:19180]	-	817	775	917	976	1106	1175	8.50216	8.44174	9.85888	9.90572	10.0576	10.7471
ENSG00000160712	1054.61	909.63	1064.74	909.988	813.658	896.765	1009.66	873.47	0.209815	0.0135884	0.158397	IL6R	1	154405193	154469450	+	6453	protein_coding	interleukin 6 receptor [Source:HGNC Symbol;Acc:HGNC:6019]	-	1019	844	1006	902	903	983	9.30114	8.06357	9.4866	8.02967	7.20246	7.88606
ENSG00000156011	617.861	607.857	687.956	491.313	583.887	537.329	637.891	537.51	0.245896	0.0136079	0.158397	PSD3	8	18527301	19084730	-	15213	protein_coding	pleckstrin and Sec7 domain containing 3 [Source:HGNC Symbol;Acc:HGNC:19093]	-	597	564	650	487	648	589	2.31144	2.28566	2.6	1.83894	2.19238	2.00433
ENSG00000134086	1081.52	1089.62	1244.67	1066.36	945.212	961.536	1138.6	991.037	0.201012	0.0136086	0.158397	VHL	3	10141008	10152220	+	4213	protein_coding	von Hippel-Lindau tumor suppressor [Source:HGNC Symbol;Acc:HGNC:12687]	-	1045	1011	1176	1057	1049	1054	14.6099	14.7947	16.986	14.4124	12.8156	12.9514
ENSG00000205268	557.834	604.624	539.781	480.215	491.979	467.996	567.413	480.064	0.24093	0.0136282	0.158496	PDE7A	8	65717510	65842322	-	7425	protein_coding	phosphodiesterase 7A [Source:HGNC Symbol;Acc:HGNC:8791]	-	539	561	510	476	546	513	4.27579	4.65815	4.17973	3.68267	3.78487	3.57675
ENSG00000024526	787.591	770.599	717.591	784.89	1018.2	877.607	758.594	893.565	-0.237284	0.013754	0.159829	DEPDC1	1	68474152	68497221	-	5904	protein_coding	DEP domain containing 1 [Source:HGNC Symbol;Acc:HGNC:22949]	-	761	715	678	778	1130	962	7.5921	7.46632	6.98808	7.56983	9.85115	8.43523
ENSG00000105722	427.431	468.826	447.7	586.145	484.771	540.978	447.986	537.298	-0.261396	0.0137722	0.15991	ERF	19	42247572	42255157	-	3295	protein_coding	ETS2 repressor factor [Source:HGNC Symbol;Acc:HGNC:3444]	ETS	413	435	423	581	538	593	7.38276	8.13918	7.81195	10.1292	8.40391	9.31681
ENSG00000002834	6993.11	7529.24	7302.92	7823.68	7852.74	7773.48	7275.09	7816.63	-0.103663	0.0138296	0.160387	LASP1	17	38869859	38921770	+	7061	protein_coding	LIM and SH3 protein 1 [Source:HGNC Symbol;Acc:HGNC:6513]	-	6757	6986	6900	7755	8715	8521	56.3653	60.9971	59.4644	63.0911	63.5266	62.473
ENSG00000135940	1565.87	1555.21	1785.51	1961.22	1773.29	1798.09	1635.53	1844.2	-0.172752	0.0138358	0.160387	COX5B	2	97646040	97648383	+	1441	protein_coding	cytochrome c oxidase subunit 5B [Source:HGNC Symbol;Acc:HGNC:2269]	-	1513	1443	1687	1944	1968	1971	61.8442	61.7375	71.2403	77.497	70.2936	70.8094
ENSG00000047578	617.861	600.313	581.058	491.313	516.308	525.469	599.744	511.03	0.230465	0.0138807	0.160777	KIAA0556	16	27550133	27780369	+	9784	protein_coding	KIAA0556 [Source:HGNC Symbol;Acc:HGNC:29068]	-	597	557	549	487	573	576	3.59403	3.50982	3.41453	2.85934	3.01434	3.04771
ENSG00000162676	126.263	114.243	101.606	153.346	183.816	137.753	114.037	158.305	-0.47342	0.0139797	0.161792	GFI1	1	92474762	92486876	-	3301	protein_coding	growth factor independent 1 transcriptional repressor [Source:HGNC Symbol;Acc:HGNC:4237]	zf-C2H2	122	106	96	152	204	151	2.1769	1.97973	1.7697	2.64515	3.18082	2.3681
ENSG00000160688	532.995	533.492	590.584	688.04	601.908	662.311	552.357	650.753	-0.235799	0.0140239	0.162173	FLAD1	1	154983338	154993111	+	4019	protein_coding	flavin adenine dinucleotide synthetase 1 [Source:HGNC Symbol;Acc:HGNC:24671]	-	515	495	558	682	668	726	7.54767	7.59336	8.44871	9.74808	8.55487	9.35161
ENSG00000109184	559.904	505.47	442.408	590.181	604.612	602.1	502.594	598.964	-0.252929	0.0140579	0.162395	DCUN1D4	4	51843000	51916837	+	7625	protein_coding	defective in cullin neddylation 1 domain containing 4 [Source:HGNC Symbol;Acc:HGNC:28998]	-	541	469	418	585	671	660	4.17909	3.7921	3.33588	4.40726	4.52937	4.48097
ENSG00000086544	676.852	669.29	709.124	655.756	506.396	568.346	685.089	576.833	0.249765	0.01407	0.162395	ITPKC	19	40717103	40740860	+	3385	protein_coding	inositol-trisphosphate 3-kinase C [Source:HGNC Symbol;Acc:HGNC:14897]	-	654	621	670	650	562	623	11.38	11.3104	12.0446	11.0308	8.5454	9.5279
ENSG00000197756	13328	13737.1	15449.4	16942.7	15008.1	14963.1	14171.5	15638	-0.141963	0.0140773	0.162395	RPL37A	2	216498189	216579180	+	6841	protein_coding	ribosomal protein L37a [Source:HGNC Symbol;Acc:HGNC:10348]	-	12878	12746	14597	16794	16656	16402	110.88	114.869	129.843	141.022	125.316	124.121
ENSG00000198399	1084.62	1021.72	892.226	822.218	892.05	876.695	999.521	863.654	0.210406	0.0141078	0.16259	ITSN2	2	24202864	24360714	-	12022	protein_coding	intersectin 2 [Source:HGNC Symbol;Acc:HGNC:6184]	-	1048	948	843	815	990	961	5.13462	4.86159	4.26703	3.89434	4.23851	4.13823
ENSG00000084734	89.0051	78.6765	64.562	62.5491	45.053	34.6664	77.4145	47.4228	0.712315	0.0141189	0.16259	GCKR	2	27496842	27523684	+	3146	protein_coding	glucokinase regulator [Source:HGNC Symbol;Acc:HGNC:4196]	-	86	73	61	62	50	38	1.61014	1.43058	1.1799	1.1321	0.818024	0.625306
ENSG00000110031	48.6423	61.4324	53.9781	26.2303	39.6467	27.3682	54.6842	31.0817	0.811161	0.0141297	0.16259	LPXN	11	58526871	58578220	-	2467	protein_coding	leupaxin [Source:HGNC Symbol;Acc:HGNC:14061]	-	47	57	51	26	44	30	1.12215	1.42447	1.25799	0.60542	0.917991	0.629535
ENSG00000261335	9.31448	4.31104	2.11679	18.1594	11.7138	21.8946	5.24744	17.2559	-1.71185	0.0141436	1	AC005837.1	17	76671942	76673658	+	1717	antisense	uncharacterized LOC105274304 [Source:NCBI gene;Acc:105274304]	-	9	4	2	18	13	24	0.308742	0.143627	0.0708817	0.60222	0.389698	0.723617
ENSG00000125901	1009.07	1134.88	1134.6	1266.11	1208.32	1237.96	1092.85	1237.46	-0.179317	0.0141488	0.16259	MRPS26	20	3045945	3048254	+	1127	protein_coding	mitochondrial ribosomal protein S26 [Source:HGNC Symbol;Acc:HGNC:14045]	-	975	1053	1072	1255	1341	1357	50.9571	57.6038	57.8822	63.9694	61.2434	62.3338
ENSG00000244313	1331.97	1569.22	1571.71	1829.06	1677.77	1591	1490.97	1699.28	-0.188428	0.0141511	0.16259	AC024293.1	11	46428653	46429150	-	498	processed_pseudogene	ribosomal protein S10 (RPS10) pseudogene	-	1287	1456	1485	1813	1862	1744	152.22	180.251	181.456	209.132	192.444	181.295
ENSG00000006210	2.06989	9.69985	9.52554	1.00886	0.90106	0	7.09843	0.636639	3.49488	0.0141859	1	CX3CL1	16	57372458	57385048	+	5983	protein_coding	C-X3-C motif chemokine ligand 1 [Source:HGNC Symbol;Acc:HGNC:10647]	-	2	9	9	1	1	0	0.0196895	0.0927407	0.0915373	0.00960138	0.00860272	0
ENSG00000124177	2333.8	2396.94	2047.99	1961.22	2120.2	1966.86	2259.58	2016.09	0.164229	0.0141915	0.1628	CHD6	20	41402101	41618494	-	14126	protein_coding	chromodomain helicase DNA binding protein 6 [Source:HGNC Symbol;Acc:HGNC:19057]	-	2255	2224	1935	1944	2353	2156	9.40267	9.70649	8.33559	7.90551	8.57349	7.90128
ENSG00000196611	434.676	339.495	438.175	338.976	350.513	275.507	404.115	321.665	0.330123	0.0141922	0.1628	MMP1	11	102789920	102798160	-	1970	protein_coding	matrix metallopeptidase 1 [Source:HGNC Symbol;Acc:HGNC:7155]	-	420	315	414	336	389	302	12.5576	9.85805	12.7882	9.79774	10.1634	7.93613
ENSG00000142192	19345.1	19277.9	19195	18156.4	18300.5	18168.8	19272.7	18208.6	0.0819309	0.0142068	0.162827	APP	21	25880550	26171128	-	6316	protein_coding	amyloid beta precursor protein [Source:HGNC Symbol;Acc:HGNC:620]	-	18692	17887	18136	17997	20310	19916	174.316	174.599	174.733	163.686	165.509	163.241
ENSG00000154473	3215.57	3239.75	3240.8	3429.1	3518.64	3556.04	3232.04	3501.26	-0.115623	0.014235	0.162827	BUB3	10	123154277	123170467	+	8300	protein_coding	BUB3, mitotic checkpoint protein [Source:HGNC Symbol;Acc:HGNC:1151]	-	3107	3006	3062	3399	3905	3898	22.0489	22.3284	22.4492	23.5248	24.2157	24.3126
ENSG00000163625	886.946	819.098	766.277	704.182	738.87	692.416	824.107	711.822	0.21134	0.0142354	0.162827	WDFY3	4	84669610	84966391	-	16856	protein_coding	WD repeat and FYVE domain containing 3 [Source:HGNC Symbol;Acc:HGNC:20751]	-	857	760	724	698	820	759	2.99468	2.77975	2.61372	2.37878	2.50388	2.33107
ENSG00000260412	2.06989	6.46657	3.17518	0	0	0	3.90388	0	4.49572	0.0142364	1	AL353746.1	9	27937617	27944497	-	6881	sense_overlapping	novel transcript, overlapping LINGO2	-	2	6	3	0	0	0	0.0171199	0.0537584	0.0265304	0	0	0
ENSG00000066697	1720.07	1766.45	1859.6	1621.23	1675.07	1478.8	1782.04	1591.7	0.163019	0.0142402	0.162827	MSANTD3	9	100427156	100451711	+	3253	protein_coding	Myb/SANT DNA binding domain containing 3 [Source:HGNC Symbol;Acc:HGNC:23370]	-	1662	1639	1757	1607	1859	1621	30.0934	31.0629	32.8672	28.3782	29.4137	25.7969
ENSG00000280237	0	0	0	4.03542	5.40636	2.73682	0	4.05954	-4.38453	0.0143073	1	MIR4697HG	11	133896438	133901601	-	5164	TEC	MIR4697 host gene [Source:HGNC Symbol;Acc:HGNC:27448]	-	0	0	0	4	6	3	0	0	0	0.0444966	0.0598026	0.0300748
ENSG00000170454	0	0	0	6.05314	4.5053	1.82455	0	4.12766	-4.40464	0.0143381	1	KRT75	12	52424070	52434525	-	2324	protein_coding	keratin 75 [Source:HGNC Symbol;Acc:HGNC:24431]	-	0	0	0	6	5	2	0	0	0	0.148309	0.110736	0.0445515
ENSG00000136271	1570.01	1473.3	1638.39	1728.17	1689.49	1805.39	1560.57	1741.02	-0.157772	0.0143508	0.16396	DDX56	7	44565417	44575051	-	4068	protein_coding	DEAD-box helicase 56 [Source:HGNC Symbol;Acc:HGNC:18193]	-	1517	1367	1548	1713	1875	1979	21.9649	20.7174	23.156	24.1896	23.7233	25.1845
ENSG00000233379	1.03494	10.7776	1.05839	0	0	0	4.29032	0	4.63067	0.0143522	1	AL139002.1	13	77939162	77944874	-	902	lincRNA	novel transcript	-	1	10	1	0	0	0	0.0653006	0.683503	0.0674634	0	0	0
ENSG00000143367	1659.01	1726.57	1750.58	1924.9	1868.8	1878.37	1712.06	1890.69	-0.143084	0.0143932	0.164313	TUFT1	1	151540305	151583583	+	3878	protein_coding	tuftelin 1 [Source:HGNC Symbol;Acc:HGNC:12422]	-	1603	1602	1654	1908	2074	2059	24.3472	25.4684	25.9539	28.2633	27.5268	27.4863
ENSG00000250899	123.158	131.487	150.292	182.603	175.707	182.455	134.979	180.255	-0.417347	0.0144247	0.164484	AC125807.2	12	3041437	3044950	+	3514	lincRNA	novel transcript	-	119	122	142	181	195	200	1.99466	2.14045	2.45901	2.95889	2.85619	2.94643
ENSG00000272669	64.1664	51.7325	47.6277	31.2745	32.4382	31.0173	54.5089	31.5767	0.788053	0.0144313	0.164484	AL021707.6	22	38742625	38743115	+	491	antisense	novel transcript, antisense to SUN2	-	62	48	45	31	36	34	7.43762	6.02707	5.57706	3.62688	3.77377	3.5848
ENSG00000162878	2.06989	3.23328	6.35036	0	0	0	3.88451	0	4.48981	0.0144462	1	PKDCC	2	42048020	42058528	+	3925	protein_coding	protein kinase domain containing, cytoplasmic [Source:HGNC Symbol;Acc:HGNC:25123]	-	2	3	6	0	0	0	0.0300133	0.0471225	0.0930221	0	0	0
ENSG00000213160	269.085	284.529	257.19	337.967	370.336	301.963	270.268	336.755	-0.317564	0.0144685	0.164777	KLHL23	2	169694488	169776989	+	5509	protein_coding	kelch like family member 23 [Source:HGNC Symbol;Acc:HGNC:27506]	-	260	264	243	335	411	331	2.77987	2.95446	2.68416	3.49321	3.83993	3.11045
ENSG00000214087	486.423	477.448	456.168	531.667	592.898	552.838	473.346	559.134	-0.240919	0.014512	0.16514	ARL16	17	81681174	81683924	-	2597	protein_coding	ADP ribosylation factor like GTPase 16 [Source:HGNC Symbol;Acc:HGNC:27902]	-	470	443	431	527	658	606	10.6598	10.5167	10.099	11.6571	13.0409	12.08
ENSG00000089327	4199.8	4438.22	4224.05	4477.3	4688.22	4773.93	4287.35	4646.48	-0.116361	0.0145509	0.165451	FXYD5	19	35154730	35169883	+	2993	protein_coding	FXYD domain containing ion transport regulator 5 [Source:HGNC Symbol;Acc:HGNC:4029]	-	4058	4118	3991	4438	5203	5233	79.86	84.8255	81.1427	85.1791	89.475	90.5132
ENSG00000264522	808.29	799.699	868.941	733.438	697.421	724.345	825.643	718.401	0.20106	0.0145853	0.16571	OTUD7B	1	149937812	150010676	-	12177	protein_coding	OTU deubiquitinase 7B [Source:HGNC Symbol;Acc:HGNC:16683]	-	781	742	821	727	774	794	3.77776	3.75673	4.10277	3.42963	3.27156	3.37558
ENSG00000105402	1004.93	960.285	953.613	878.714	783.022	887.642	972.942	849.792	0.195859	0.0146263	0.166044	NAPA	19	47487637	47515240	-	5839	protein_coding	NSF attachment protein alpha [Source:HGNC Symbol;Acc:HGNC:7641]	-	971	891	901	871	869	973	9.795	9.40775	9.3899	8.56904	7.66013	8.62665
ENSG00000161996	996.65	1023.87	853.065	1171.28	1045.23	1096.55	957.863	1104.35	-0.204786	0.0147721	0.167459	WDR90	16	649311	667833	+	10534	protein_coding	WD repeat domain 90 [Source:HGNC Symbol;Acc:HGNC:26960]	-	963	950	806	1161	1160	1202	5.38464	5.56003	4.65603	6.33128	5.66786	5.90717
ENSG00000107262	889.016	823.409	871.058	761.686	778.516	708.836	861.161	749.68	0.200337	0.0147744	0.167459	BAG1	9	33247820	33264720	-	7073	protein_coding	BCL2 associated athanogene 1 [Source:HGNC Symbol;Acc:HGNC:937]	-	859	764	823	755	864	777	7.15341	6.65942	7.08061	6.13191	6.28731	5.68703
ENSG00000175920	108.669	122.865	159.817	212.869	157.686	172.42	130.45	180.991	-0.47087	0.0148516	0.168201	DOK7	4	3463311	3501473	+	4031	protein_coding	docking protein 7 [Source:HGNC Symbol;Acc:HGNC:26594]	-	105	114	151	211	175	189	1.53426	1.74357	2.27949	3.00692	2.2345	2.42726
ENSG00000171453	597.162	652.045	582.116	707.208	710.036	707.924	610.441	708.389	-0.21496	0.0149577	0.169229	POLR1C	6	43509702	43562419	+	5550	protein_coding	RNA polymerase I and III subunit C [Source:HGNC Symbol;Acc:HGNC:20194]	-	577	605	550	701	788	776	6.1236	6.72062	6.03037	7.25567	7.30782	7.2383
ENSG00000144583	104.529	75.4433	91.0218	130.142	136.06	119.508	90.3314	128.57	-0.508103	0.0149662	0.169229	2004-03-01	2	216257865	216372027	-	4447	protein_coding	membrane associated ring-CH-type finger 4 [Source:HGNC Symbol;Acc:HGNC:29269]	-	101	70	86	129	151	131	1.33776	0.97046	1.17681	1.66638	1.74769	1.52501
ENSG00000154889	282.539	247.885	276.241	350.073	335.194	313.822	268.888	333.03	-0.307613	0.0150886	0.170456	MPPE1	18	11882622	11909223	-	7630	protein_coding	metallophosphoesterase 1 [Source:HGNC Symbol;Acc:HGNC:15988]	-	273	230	261	347	372	344	2.10747	1.85845	2.08157	2.61251	2.50942	2.33401
ENSG00000154743	247.351	193.997	149.233	226.993	264.011	304.699	196.861	265.234	-0.430586	0.0150985	0.170456	TSEN2	3	12484432	12539623	+	5667	protein_coding	tRNA splicing endonuclease subunit 2 [Source:HGNC Symbol;Acc:HGNC:28422]	-	239	180	141	225	293	334	2.4841	1.95824	1.51405	2.28077	2.66115	3.05113
ENSG00000135870	928.344	939.808	909.16	798.005	795.636	844.765	925.77	812.802	0.187517	0.0151255	0.170625	RC3H1	1	173931214	174022297	-	11508	protein_coding	ring finger and CCCH-type domains 1 [Source:HGNC Symbol;Acc:HGNC:29434]	-	897	872	859	791	883	926	4.5911	4.67158	4.54222	3.94847	3.94926	4.16562
ENSG00000224389	15.5241	7.54433	8.46715	2.01771	0.90106	3.64909	10.5119	2.18929	2.26498	0.0151986	1	C4B	6	32014795	32035418	+	7174	protein_coding	complement C4B (Chido blood group) [Source:HGNC Symbol;Acc:HGNC:1324]	-	15	7	8	2	1	4	0.123155	0.0601566	0.0678583	0.0160148	0.00717453	0.0288647
ENSG00000183696	2123.7	2223.42	2209.93	2538.28	2329.24	2354.58	2185.68	2407.37	-0.138982	0.0152104	0.171447	UPP1	7	48088628	48108733	+	4577	protein_coding	uridine phosphorylase 1 [Source:HGNC Symbol;Acc:HGNC:12576]	-	2052	2063	2088	2516	2585	2581	26.4071	27.7885	27.7603	31.5778	29.0693	29.1928
ENSG00000125740	358.09	288.84	384.197	295.595	255.901	269.121	343.709	273.539	0.330965	0.0152324	0.17156	FOSB	19	45467995	45475179	+	5553	protein_coding	FosB proto-oncogene, AP-1 transcription factor subunit [Source:HGNC Symbol;Acc:HGNC:3797]	TF_bZIP	346	268	363	293	284	295	3.67005	2.97546	3.9779	3.03105	2.63236	2.75019
ENSG00000214706	1139.47	1173.68	1225.62	1314.54	1309.24	1337.39	1179.59	1320.39	-0.162802	0.0153219	0.172432	IFRD2	3	50287732	50292918	-	3712	protein_coding	interferon related developmental regulator 2 [Source:HGNC Symbol;Acc:HGNC:5457]	-	1101	1089	1158	1303	1453	1466	17.4704	18.087	18.9834	20.1646	20.1471	20.4453
ENSG00000169714	7666.85	7917.23	7439.45	8115.24	8332.11	8220.5	7674.51	8222.61	-0.0996226	0.0153765	0.17291	CNBP	3	129169484	129183922	-	1927	protein_coding	CCHC-type zinc finger nucleic acid binding protein [Source:HGNC Symbol;Acc:HGNC:13164]	Others	7408	7346	7029	8044	9247	9011	226.435	235.026	221.966	239.797	246.987	242.08
ENSG00000197506	68.3062	53.888	42.3357	16.1417	36.9435	35.5787	54.8433	29.5546	0.885258	0.0154264	0.173291	SLC28A3	9	84275457	84340683	-	5063	protein_coding	solute carrier family 28 member 3 [Source:HGNC Symbol;Acc:HGNC:16484]	-	66	50	40	16	41	39	0.767821	0.608848	0.480758	0.181537	0.416803	0.398772
ENSG00000225630	1983.98	1786.93	1779.16	2045.96	2003.96	2112.83	1850.02	2054.25	-0.15086	0.0154347	0.173291	MTND2P28	1	629640	630683	+	1044	unprocessed_pseudogene	MT-ND2 pseudogene 28 [Source:HGNC Symbol;Acc:HGNC:42129]	-	1917	1658	1681	2028	2224	2316	108.155	97.9108	97.981	111.589	109.645	114.843
ENSG00000261884	49.6772	49.577	48.6861	26.2303	20.7244	35.5787	49.3134	27.5111	0.841679	0.0156324	0.175373	AC040162.1	16	67929614	67936017	-	5685	protein_coding	novel transcript	-	48	46	46	26	23	39	0.497319	0.498855	0.492382	0.262721	0.208234	0.355142
ENSG00000166441	18354.7	18996.6	20120.1	20686.6	20992.9	19992.5	19157.1	20557.3	-0.101781	0.0156594	0.175538	RPL27A	11	8682411	8714759	+	7193	protein_coding	ribosomal protein L27a [Source:HGNC Symbol;Acc:HGNC:10329]	-	17735	17626	19010	20505	23298	21915	145.226	151.074	160.822	163.758	166.711	157.725
ENSG00000188070	391.208	513.014	429.708	582.11	518.11	515.434	444.643	538.551	-0.276277	0.0157034	0.175893	C11orf95	11	63759892	63768775	-	5948	protein_coding	chromosome 11 open reading frame 95 [Source:HGNC Symbol;Acc:HGNC:28449]	-	378	476	406	577	575	565	3.74321	4.93381	4.15365	5.5726	4.97567	4.91751
ENSG00000136026	3924.5	3999.57	4287.55	3863.92	3668.22	3684.67	4070.54	3738.94	0.122797	0.0159194	0.178173	CKAP4	12	106237877	106304279	-	3638	protein_coding	cytoskeleton associated protein 4 [Source:HGNC Symbol;Acc:HGNC:16991]	-	3792	3711	4051	3830	4071	4039	61.3945	62.889	67.7601	60.4768	57.5961	57.475
ENSG00000105738	1541.03	1568.14	1590.77	1368.01	1469.63	1388.48	1566.65	1408.71	0.152882	0.0159456	0.178326	SIPA1L3	19	37907228	38208372	+	10335	protein_coding	signal induced proliferation associated 1 like 3 [Source:HGNC Symbol;Acc:HGNC:23801]	-	1489	1455	1503	1356	1631	1522	8.4861	8.67959	8.84959	7.53706	8.12266	7.62381
[truncated: 776 more rows]

## Sheet: Table S2
Table S2. Differentially expressed genes in F. nucleatum infected H376 cells compared to uninfected cells identified using DeSeq2 ( p <0.05)
[truncated: 907 more rows]

## Sheet: Table S3
Table S3. Significant GO term enrichments in F. nucleatum infected H357 cells compared to uninfected cells (padj <0.05)
[truncated: 269 more rows]

## Sheet: Table S4
Table S4. Significant GO term enrichments in F. nucleatum infected H376 cells compared to uninfected cells (padj <0.05)
[truncated: 604 more rows]
